# Supplementary material for: Methane Emission From Global Lakes: New Spatiotemporal Data and Observation‐Driven Modeling of Methane Dynamics Indicates Lower Emissions
Source: J Geophys Res Biogeosci. 2022 Jul 27;127(7):e2022JG006793. doi: 10.1029/2022JG006793 (PMC9540782; doi:10.1029/2022JG006793)
Supplement: Supplementary file 2 — Data Set S1 [file JGRG-127-e2022JG006793-s001.xlsx]

## Sheet: DataSet S1
*Lake classifications are as follows:
TH = Thermokarst
GP = Glacial/post-glacial
PP = Peat Pond
B = Other Boreal
T = Temperate
TR = Tropical/subtropical
					Diffusive	Ebullitive
Location	System Name	Latitude	Longitude	Lake Type*	CH4 Flux (mg CH4 m-2 d-1)	CH4 Flux (mg CH4 m-2 d-1)	Obs. Year	Obs. Month	Time of day of obs. (Diffusion)	Time of day of obs. (Ebullition)	temperature during obs. period	Reference
YukonKuskokwim Delta, Alaska, USA	CHAOS	60.46	-161.45	TH	2	-	1988	July–August	Day only	24 hour	-	Bartlett et al. 1992
YukonKuskokwim Delta, Alaska, USA	Pingo pond	60.46	-161.45	TH	14.7	-	1988	July–August	Day only	24 hour	-	Bartlett et al. 1992
YukonKuskokwim Delta, Alaska, USA	Small lakes	60.46	-161.45	TH	77	112	1988	July–August	Day only	24 hour	-	Bartlett et al. 1992
YukonKuskokwim Delta, Alaska, USA	Large lakes	60.46	-161.45	TH	3.8	-	1988	July–August	Day only	24 hour	-	Bartlett et al. 1992
Central Sweden	Bisen/S7	59.9597	15.5077	GP	0.689032	-	2000	July	Day only	24 hour	16	Bastviken et al. 2004
Central Sweden	L. Sångaren/S7	59.9001	15.3923	GP	1.15179	-	2000	July	Day only	24 hour	17.8	Bastviken et al. 2004
Central Sweden	Ljustjärn/S7	59.9243	15.4526	GP	3.09189	-	2000	July	Day only	24 hour	17.7	Bastviken et al. 2004
Central Sweden	Lövtjärn/S7	59.9131	15.4062	GP	3.97839	-	2000	July	Day only	24 hour	18.3	Bastviken et al. 2004
Central Sweden	Rågåstjärn/S7	59.9147	15.464	GP	7.1982	-	2000	July	Day only	24 hour	17.2	Bastviken et al. 2004
Central Sweden	Skottjärn/S7	59.9416	15.3976	GP	11.9736	-	2000	July	Day only	24 hour	16.3	Bastviken et al. 2004
Central Sweden	Svarttjärn/S7	59.8906	15.2577	GP	12.3305	-	2000	July	Day only	24 hour	12.7	Bastviken et al. 2004
Central Sweden	Fiolen/S7	57.0831	14.5328	GP	0.520424	-	2000	July	Day only	24 hour	16.5	Bastviken et al. 2004
Central Sweden	Gransjön/S7	57.1396	14.7118	GP	3.10142	-	2000	July	Day only	24 hour	17.1	Bastviken et al. 2004
Central Sweden	Grunnen/S7	57.1565	14.4163	GP	2.96549	-	2000	July	Day only	24 hour	16.5	Bastviken et al. 2004
Central Sweden	Gyslättasjön/S7	57.1096	14.4793	GP	2.50656	-	2000	July	Day only	24 hour	16.9	Bastviken et al. 2004
Central Sweden	Klintsjön/S7	57.1278	14.7001	GP	2.03737	-	2000	July	Day only	24 hour	16.6	Bastviken et al. 2004
Central Sweden	Skärhultssjön/S7	57.1629	14.5099	GP	1.09761	-	2000	July	Day only	24 hour	16.9	Bastviken et al. 2004
South Germany	Königseggsee	62.11	130.34	TH	37.8	-	2007	June	Day only	Day only	19.85	Encinas Fernández et al., 2016
South Germany	Rohrsee	62.08	130.3	TH	118.7	-	2007	June	Day only	Day only	21.65	Encinas Fernández et al., 2016
South Germany	Mindelsee	61.06	-162.01	TH	44	-	1998	July–August	Day only	Day only	-	Encinas Fernández et al., 2016
Tarko Sale, Siberia, Russia	Yaganto	64.47	76.58	TH	3.5	-	1995	July–August	Day only		-	Gal'chenko et al. 2001
Gyda, Russia	Lake 1 Gyda	70.54	78.32	B	12.7	-	2010	August	Day only	-	8.4	Golubyatnikov and Kazantsev 2013
Gyda, Russia	Lake 2 Gyda	70.54	78.32	B	5.8	-	2010	August	Day only	-	8.5	Golubyatnikov and Kazantsev 2013
Gyda, Russia	Lake 3 Gyda	70.54	78.32	B	8.9	-	2010	August	Day only	-	8.1	Golubyatnikov and Kazantsev 2013
Gyda, Russia	Lake 4 Gyda	70.54	78.32	B	12	-	2010	August	Day only	-	8.6	Golubyatnikov and Kazantsev 2013
Gyda, Russia	Lake 5 Gyda	70.54	78.32	B	7.9	-	2010	August	Day only	-	8.8	Golubyatnikov and Kazantsev 2013
Yasavei, Russia	Lake 1 Yasavei	67.35	78.91	B	13	-	2010	August	Day only	-	12.8	Golubyatnikov and Kazantsev 2013
Yasavei, Russia	Lake 2 Yasavei	67.35	78.91	B	13.2	-	2010	August	Day only	-	12.9	Golubyatnikov and Kazantsev 2013
Yasavei, Russia	Lake 3 Yasavei	67.35	78.91	B	6.7	-	2010	August	Day only	-	13.3	Golubyatnikov and Kazantsev 2013
Yasavei, Russia	Lake 4 Yasavei	67.35	78.91	B	6.5	-	2010	August	Day only	-	10.9	Golubyatnikov and Kazantsev 2013
Yasavei, Russia	Lake 5 Yasavei	67.35	78.91	B	12.5	-	2010	August	Day only	-	10.2	Golubyatnikov and Kazantsev 2013
Tazovskii, Russia	Lake 1 Tazovskii	67.11	78.55	TH	70.3	-	2009	August	Day only	-	16.6	Golubyatnikov and Kazantsev 2013
Tazovskii, Russia	Lake 2 Tazovskii	67.11	78.55	TH	59.3	-	2009	August	Day only	-	17.7	Golubyatnikov and Kazantsev 2013
Tazovskii, Russia	Lake 3 Tazovskii	67.11	78.55	TH	25.2	-	2009	August	Day only	-	18.4	Golubyatnikov and Kazantsev 2013
Tazovskii, Russia	Lake 4 Tazovskii	67.11	78.55	TH	18	-	2009	August	Day only	-	20	Golubyatnikov and Kazantsev 2013
Tazovskii, Russia	Lake 5 Tazovskii	67.11	78.55	TH	17.3	-	2009	August	Day only	-	17.5	Golubyatnikov and Kazantsev 2013
Tazovskii, Russia	Lake 6 Tazovskii	67.11	78.55	TH	19.4	-	2009	August	Day only	-	18	Golubyatnikov and Kazantsev 2013
Moosonee, Ontario, Canada	Coastal Fen Ponds	51.28	-80.37	PP	160	-	1990	July–October	24 hour	24 hour	-	Hamilton et al. 1994
Moosonee, Ontario, Canada	Interior Fen Ponds	51.3	-80.53	PP	180	-	1990	July–October	24 hour	24 hour	-	Hamilton et al. 1994
Moosonee, Ontario, Canada	Kinosheo Bog Ponds	51.33	-81.5	PP	110	-	1990	July–October	24 hour	24 hour	-	Hamilton et al. 1994
Eastern Finland	Postilampi	63.03	27.56	GP	-	41	1996	July–October	Day only		8.55	Huttunen et al. 2001
Northern Finland	Jänkäläisenlampi	67.1	27.4	PP	73		1994	May	Day only		6.4	Huttunen et al. 2002
Northern Finland	Jänkäläisenlampi	67.1	27.4	PP	7		1994	June	Day only		17.1	Huttunen et al. 2002
Northern Finland	Jänkäläisenlampi	67.1	27.4	PP	3		1994	July	Day only		12.7	Huttunen et al. 2002
Northern Finland	Jänkäläisenlampi	67.1	27.4	PP	17		1994	July	Day only		15.4	Huttunen et al. 2002
Northern Finland	Jänkäläisenlampi	67.1	27.4	PP	5.5		1994	August	Day only		10.1	Huttunen et al. 2002
Northern Finland	Jänkäläisenlampi	67.1	27.4	PP	2.8		1994	September	Day only		12.8	Huttunen et al. 2002
Northern Finland	Kotsamolampi	68.05	27.06	GP	3.46	-	1995	June	Day only		13.8	Huttunen et al. 2002
Northern Finland	Kotsamolampi	68.05	27.06	GP	3.46	-	1995	July	Day only		15.5	Huttunen et al. 2002
Northern Finland	Kotsamolampi	68.05	27.06	GP	3.46	-	1995	August	Day only		11.5	Huttunen et al. 2002
Eastern Finland	Postilampi	63.03	27.56	GP	-	57.3	1996–1998	June–August	24 hour		-	Huttunen et al. 2003
Eastern Finland	Kevatön	63.06	27.38	GP	37.4267	-	1995–2000	May–October	Day only		-	Juutinen et al. 2003
Eastern Finland	Heposälkä	62.3	29.3	GP	8.02	-	1995–2000	May–October	Day only		-	Juutinen et al. 2003
Eastern Finland	Mekrijärvi	62.45	31	GP	7.12889	-	1995–2000	May–October	Day only		-	Juutinen et al. 2003
Abisko, Sweden	1	68	18	GP	7.38037	-	2009–2011	May–October	Day only		12.6	Karlsson et al. 2013
Abisko, Sweden	2	68	18	GP	63.7663	-	2009–2011	May–October	Day only		-	Karlsson et al. 2013
Abisko, Sweden	3	68	18	GP	5.90429	-	2009–2011	May–October	Day only		8	Karlsson et al. 2013
Abisko, Sweden	4	68	18	GP	8.46258	-	2009–2011	May–October	Day only		13.1	Karlsson et al. 2013
Abisko, Sweden	6	68	18	GP	2.95215	-	2009–2011	May–October	Day only		14.15	Karlsson et al. 2013
Abisko, Sweden	7	68	18	GP	10.4307	-	2009–2011	May–October	Day only		12.5	Karlsson et al. 2013
Abisko, Sweden	8	68	18	GP	4.13313	-	2009–2011	May–October	Day only		12.7	Karlsson et al. 2013
Abisko, Sweden	9	68	18	GP	4.23129	-	2009–2011	May–October	Day only		11.17	Karlsson et al. 2013
Abisko, Sweden	13	68	18	GP	12.0055	-	2009–2011	May–October	Day only		12	Karlsson et al. 2013
Abisko, Sweden	14	68	18	GP	8.85644	-	2009–2011	May–October	Day only		12.3	Karlsson et al. 2013
Abisko, Sweden	20	68	18	GP	3.44417	-	2009–2011	May–October	Day only		12.6	Karlsson et al. 2013
Abisko, Sweden	24	68	18	GP	6.10123	-	2009–2011	May–October	Day only		11.3	Karlsson et al. 2013
North Slope, Alaska, USA	N2	68.38	-149.38	GP	8.5	-	1990	July	Day only	24 hour	15	Kling et al. 1992
North Slope, Alaska, USA	N1	68.38	-149.37	GP	1.3	-	1990	July	Day only	24 hour	15	Kling et al. 1992
North Slope, Alaska, USA	Dam	68.38	-149.36	GP	7.5	-	1990	July	Day only	24 hour	15	Kling et al. 1992
North Slope, Alaska, USA	William	69.35	-149.38	TH	4.9	-	1990	August	Day only	24 hour	12	Kling et al. 1992
North Slope, Alaska, USA	Coleen	70.13	-149.28	TH	5	-	1990	August	Day only	24 hour	8	Kling et al. 1992
North Slope, Alaska, USA	Windy	69.58	-149.44	TH	3.7	-	1990	August	Day only	24 hour	9	Kling et al. 1992
North Slope, Alaska, USA	Pond386	69.35	-149.38	B	8	-	1990	August	Day only	24 hour	10	Kling et al. 1992
Nunavik, Quebec, Canada	KWK1	55.16	-77.46	TH	0.6	-	2006–2007	June/July	Day only	Day only	-	Laurion et al. 2010
Nunavik, Quebec, Canada	KWK 2	55.16	-77.46	TH	0.6	-	2006–2007	June–July	Day only	Day only	-	Laurion et al. 2010
Nunavik, Quebec, Canada	KWK 3	55.16	-77.46	TH	2.9	-	2006–2007	June/July	Day only	Day only	-	Laurion et al. 2010
Nunavik, Quebec, Canada	KWK 6	55.16	-77.46	TH	0.8	-	2006–2007	June/July	Day only	Day only	-	Laurion et al. 2010
Nunavik, Quebec, Canada	KWK 7	55.16	-77.46	TH	0.8	-	2006–2007	June/July	Day only	Day only	-	Laurion et al. 2010
Nunavik, Quebec, Canada	KWK 11	55.16	-77.46	TH	1	-	2006–2007	June/July	Day only	Day only	-	Laurion et al. 2010
Nunavik, Quebec, Canada	KWK 21	55.16	-77.46	TH	0.5	-	2006–2007	June/July	Day only	Day only	-	Laurion et al. 2010
Nunavik, Quebec, Canada	KWK 23	55.16	-77.46	TH	1.1	-	2006–2007	June/July	Day only	Day only	-	Laurion et al. 2010
Nunavik, Quebec, Canada	KWK 33	55.16	-77.46	TH	2.2	-	2006–2007	June/July	Day only	Day only	-	Laurion et al. 2010
Nunavik, Quebec, Canada	KWK 35	55.16	-77.46	TH	0.5	-	2006–2007	June/July	Day only	Day only	-	Laurion et al. 2010
Nunavik, Quebec, Canada	KWK 36	55.16	-77.46	TH	1.4	-	2006–2007	June/July	Day only	Day only	-	Laurion et al. 2010
Nunavik, Quebec, Canada	KWK 38	55.16	-77.46	TH	7.2	-	2006–2007	June/July	Day only	Day only	-	Laurion et al. 2010
Bylot Island, Nunavut, Canada	BYL 1	73.09	-79.58	TH	5.1	-	2006–2007	June/July	Day only	Day only	-	Laurion et al. 2010
Bylot Island, Nunavut, Canada	BYL 22	73.09	-79.58	TH	3.2	-	2006–2007	June/July	Day only	Day only	-	Laurion et al. 2010
Bylot Island, Nunavut, Canada	BYL23	73.09	-79.58	TH	37.4	-	2006–2007	June/July	Day only	Day only	-	Laurion et al. 2010
Bylot Island, Nunavut, Canada	BYL 24	73.09	-79.58	TH	13.5	-	2006–2007	June/July	Day only	Day only	-	Laurion et al. 2010
Bylot Island, Nunavut, Canada	BYL 25	73.09	-79.58	TH	5.6	-	2006–2007	June/July	Day only	Day only	-	Laurion et al. 2010
Bylot Island, Nunavut, Canada	BYL 26	73.09	-79.58	TH	1.9	-	2006–2007	June/July	Day only	Day only	-	Laurion et al. 2010
Bylot Island, Nunavut, Canada	BYL 27	73.09	-79.58	TH	90.1	-	2006–2007	June/July	Day only	Day only	-	Laurion et al. 2010
Bylot Island, Nunavut, Canada	BYL 28	73.09	-79.58	TH	60.5	-	2006–2007	June/July	Day only	Day only	-	Laurion et al. 2010
Bylot Island, Nunavut, Canada	BYL 29	73.09	-79.58	TH	2.2	-	2006–2007	June/July	Day only	Day only	-	Laurion et al. 2010
Bylot Island, Nunavut, Canada	BYL 30	73.09	-79.58	TH	5.5	-	2006–2007	June/July	Day only	Day only	-	Laurion et al. 2010
Bylot Island, Nunavut, Canada	BYL 31	73.09	-79.58	TH	10.7	-	2006–2007	June/July	Day only	Day only	-	Laurion et al. 2010
Bylot Island, Nunavut, Canada	BYL 32	73.09	-79.58	TH	14	-	2006–2007	June/July	Day only	Day only	-	Laurion et al. 2010
Bylot Island, Nunavut, Canada	BYL 33	73.09	-79.58	TH	21.2	-	2006–2007	June/July	Day only	Day only	-	Laurion et al. 2010
Bylot Island, Nunavut, Canada	BYL 34	73.09	-79.58	TH	2.7	-	2006–2007	June/July	Day only	Day only	-	Laurion et al. 2010
Bylot Island, Nunavut, Canada	BYL 35	73.09	-79.58	TH	8.3	-	2006–2007	June/July	Day only	Day only	-	Laurion et al. 2010
Bylot Island, Nunavut, Canada	BYL 36	73.09	-79.58	TH	0.5	-	2006–2007	June/July	Day only	Day only	-	Laurion et al. 2010
Bylot Island, Nunavut, Canada	BYL 41	73.09	-79.58	TH	1.3	-	2006–2007	June/July	Day only	Day only	-	Laurion et al. 2010
Bylot Island, Nunavut, Canada	BYL 42	73.09	-79.58	TH	0.8	-	2006–2007	June/July	Day only	Day only	-	Laurion et al. 2010
Bylot Island, Nunavut, Canada	BYL 37	73.09	-79.58	GP	0.2	-	2006–2007	June/July	Day only	Day only	-	Laurion et al. 2010
Bylot Island, Nunavut, Canada	BYL 39	73.09	-79.58	GP	0.2	-	2006–2007	June/July	Day only	Day only	-	Laurion et al. 2010
Bylot Island, Nunavut, Canada	BYL 40	73.09	-79.58	GP	0.5	-	2006–2007	June/July	Day only	Day only	-	Laurion et al. 2010
Radisson, Quebec, Canada	8,15	53.38	-77.43	PP	157.5	-	2004–2005	May–August	Day only	Day only	-	McEnroe et al. 2009
Radisson, Quebec, Canada	11,12	53.38	-77.43	PP	230	-	2004–2005	May–August	Day only	Day only	-	McEnroe et al. 2009
Radisson, Quebec, Canada	4	53.38	-77.43	PP	120	-	2004–2005	May–August	Day only	Day only	-	McEnroe et al. 2009
Radisson, Quebec, Canada	9,10,16	53.38	-77.43	PP	51.6667	-	2004–2005	May–August	Day only	Day only	-	McEnroe et al. 2009
Radisson, Quebec, Canada	7,13	53.38	-77.43	PP	175	-	2004–2005	May–August	Day only	Day only	-	McEnroe et al. 2009
Radisson, Quebec, Canada	14	53.38	-77.43	PP	40	-	2004–2005	May–August	Day only	Day only	-	McEnroe et al. 2009
Radisson, Quebec, Canada	3	53.38	-77.43	PP	65	-	2004–2005	May–August	Day only	Day only	-	McEnroe et al. 2009
Radisson, Quebec, Canada	2,6	53.38	-77.43	PP	57.5	-	2004–2005	May–August	Day only	Day only	-	McEnroe et al. 2009
Radisson, Quebec, Canada	1,5	53.38	-77.43	PP	65	-	2004–2005	May–August	Day only	Day only	-	McEnroe et al. 2009
Moosonee, Ontario, Canada	Deep Pool	51.2	-80.6	TH	10.6	-	1990	June–October	24 hour		13	Moore et al. 1994
Schefferville, Quebec, Canada	Subarctic Pool	54.48	-66.49	PP	27.1	-	1986–1988	July–August	Day only		8	Moore and Knowles 1990
Prudhoe Bay, Alaska, USA	Alaskan lakes	79.33	-148.75	TH	41.2	-	1987	July–August	Day only		-	Morrisey and Livingston 1992
Yakutsk, Russia	KY	62	129.44	TH	255.2	-	1993	August	Day only	-	-	Nakayama et al. 1994
Yakutsk, Russia	LC	62	129.44	TH	21.4	-	1993	August	Day only	-	-	Nakayama et al. 1994
Yakutsk, Russia	MG	62	129.44	TH	133.1	-	1993	August	Day only	-	-	Nakayama et al. 1994
Yakutsk, Russia	RS1	62	129.44	TH	267.9	-	1993	July 30/August13	Day only	-	-	Nakayama et al. 1994
Yakutsk, Russia	RS2	62	129.44	TH	829.8	-	1993	August	Day only	-	-	Nakayama et al. 1994
La Grande Rivière, Quebec, Candada	LG1:1	53.54	-78.46	PP	108	-	2004	June–August	Day only	-	-	Pelletier et al. 2007
La Grande Rivière, Quebec, Candada	LG1:2	53.54	-78.46	PP	114	-	2004	June–August	Day only	-	-	Pelletier et al. 2007
La Grande Rivière, Quebec, Candada	LG1:3	53.54	-78.46	PP	37	-	2004	June–August	Day only	-	-	Pelletier et al. 2007
La Grande Rivière, Quebec, Candada	LG1:4	53.54	-78.46	PP	91	-	2004	June–August	Day only	-	-	Pelletier et al. 2007
La Grande Rivière, Quebec, Candada	LG1:5	53.54	-78.46	PP	41	-	2004	June–August	Day only	-	-	Pelletier et al. 2007
La Grande Rivière, Quebec, Candada	LG1:6	53.54	-78.46	PP	79	-	2004	June–August	Day only	-	-	Pelletier et al. 2007
La Grande Rivière, Quebec, Candada	LG1:7	53.54	-78.46	PP	13	-	2004	June–August	Day only	-	-	Pelletier et al. 2007
La Grande Rivière, Quebec, Candada	LG1:8	53.54	-78.46	PP	65	-	2004	June–August	Day only	-	-	Pelletier et al. 2007
La Grande Rivière, Quebec, Candada	LG2:1	53.38	-77.43	PP	145	-	2004	June–August	Day only	-	-	Pelletier et al. 2007
La Grande Rivière, Quebec, Candada	LG2:2	53.38	-77.43	PP	16	-	2004	June–August	Day only	-	-	Pelletier et al. 2007
La Grande Rivière, Quebec, Candada	LG2:3	53.38	-77.43	PP	11	-	2004	June–August	Day only	-	-	Pelletier et al. 2007
La Grande Rivière, Quebec, Candada	LG2:4	53.38	-77.43	PP	13	-	2004	June–August	Day only	-	-	Pelletier et al. 2007
La Grande Rivière, Quebec, Candada	LG2:5	53.38	-77.43	PP	41	-	2004	June–August	Day only	-	-	Pelletier et al. 2007
La Grande Rivière, Quebec, Candada	LG3:1	53.34	-76.08	PP	915	-	2004	June–August	Day only	-	-	Pelletier et al. 2007
La Grande Rivière, Quebec, Candada	LG3:2	53.34	-76.08	PP	190	-	2004	June–August	Day only	-	-	Pelletier et al. 2007
La Grande Rivière, Quebec, Candada	LG3:3	53.34	-76.08	PP	62	-	2004	June–August	Day only	-	-	Pelletier et al. 2007
La Grande Rivière, Quebec, Candada	LG3:4	53.34	-76.08	PP	45	-	2004	June–August	Day only	-	-	Pelletier et al. 2007
La Grande Rivière, Quebec, Candada	LG3:5	53.34	-76.08	PP	38	-	2004	June–August	Day only	-	-	Pelletier et al. 2007
La Grande Rivière, Quebec, Candada	LG1–LG3 Pools	53.54	-78.46	PP	-	58.5	2004	July–August		-	-	Pelletier et al. 2007
Baie Comeau, Quebec, Canada	1	49.08	-68.17	PP	28.1	-	2011–2012	June–October	Day only	24 hour	19.5	Pelletier et al. 2014
Baie Comeau, Quebec, Canada	2	49.08	-68.17	PP	18.7	-	2011–2012	June–October	Day only	24 hour	19.4	Pelletier et al. 2014
Baie Comeau, Quebec, Canada	3	49.08	-68.17	PP	104.3	-	2011–2012	June–October	Day only	24 hour	19.9	Pelletier et al. 2014
Baie Comeau, Quebec, Canada	4	49.08	-68.17	PP	21.4	-	2011–2012	June–October	Day only	24 hour	19.5	Pelletier et al. 2014
Baie Comeau, Quebec, Canada	5	49.08	-68.17	PP	5.3	-	2011–2012	June–October	Day only	24 hour	19.8	Pelletier et al. 2014
Anchorage, Alaska, USA	Mosquito Lake	61.11	-149.49	GP	30	-	1996	April–October	24 hour		-	Phelps et al. 1998
Anchorage, Alaska, USA	Goose Lake	61.12	-149.49	GP	20	-	1996	April–October	24 hour		-	Phelps et al. 1998
Laurentians, Quebec, Canada	Laurentians lakes	46	74	GP	65.4967	-	2010	May27-August18	Day only	-	-	Rasilo et al. 2014
Chicoutimi, Quebec, Canada	Chicoutimi lakes	48	71	GP	17.3767	-	2011	May27-August18	Day only	-	-	Rasilo et al. 2014
Abitibi, Quebec, Canada	Abitibi lakes	48.5	79	GP	26.7333	-	2010	May27-August19	Day only	-	-	Rasilo et al. 2014
Chibougamau, Quebec, Canada	Chibougamau lakes	49.6	74	GP	2.67333	-	2011	May27-August20	Day only	-	-	Rasilo et al. 2014
James Bay, Quebec, Canada	James Bay lakes	49.7	79	GP	17.3767	-	2010	May27-August21	Day only	-	-	Rasilo et al. 2014
CoteNord, Quebec, Canada	CoteNord lakes	50.4	67	GP	18.7133	-	2013	May27-August22	Day only	-	-	Rasilo et al. 2014
Eastmain, Quebec, Canada	Eastmain lakes	52	75	GP	9.35667	-	2006–2009	May27-August23	Day only	-	-	Rasilo et al. 2014
Schefferville, Quebec, Canada	Schefferville lakes	55	67	GP	6.68333	-	2012	May27-August24	Day only	-	-	Rasilo et al. 2014
KhantyMansiysk, Russia	MTLake	60.59	70.1	B	8.1	-	2005	July–Sept.	Day only		-	Repo et al. 2007
KhantyMansiysk, Russia	MTPond	60.59	70.1	B	41	0	2005	July–Sept.	Day only		-	Repo et al. 2007
Churchill, Manitoba, Canada	Inland Pond	65.52	74.58	B	69.25	-	1989	June–August	24 hour		12.9	Rouse et al. 1995
Churchill, Manitoba, Canada	Coastal Pond	58.45	-94.09	B	103.55	-	1990	June–September	24 hour		10.7	Rouse et al. 1995
YamaloNenets, Russia	FTLake	58.45	-94.09	TH	6.1	2.61	2005	July–August	Day only		-	Repo et al. 2007
Purpe, Siberia, Russia	Pur.Oz1	64.46	77.08	B	7.47	-	2009	July–August	Day only		22.2	Sabekov et al. 2012
Poikovskii, Siberia, Russia	Sir 3	60.89	68.64	B	20.9	-	2009	July	Day only		28.7	Sabekov et al. 2012
Poikovskii, Siberia, Russia	Sir 4	60.89	68.64	B	164.9	-	2009	July	Day only		29.3	Sabekov et al. 2012
Poikovskii, Siberia, Russia	Sir 5	60.89	68.64	B	34.1	-	2009	July	Day only		20.3	Sabekov et al. 2012
Alaska	Big Sky	69.58	-148.64	TH	19.231	1.923	2011–2012	June–July	Day only	24 hour	15.7	Sepulveda-Jauregui et al. 2014
Alaska	Dragon's Pond	68.76	-148.84	GP	30.769	28.846	2011–2012	June–July	Day only	24 hour	18.4	Sepulveda-Jauregui et al. 2014
Alaska	GTH	68.67	-149.25	GP	19.231	-	2011–2012	Juny–July	Day only	24 hour	11.7	Sepulveda-Jauregui et al. 2014
Alaska	Toolik	68.63	-149.61	GP	8.654	5.769	2011–2012	Juny–July	Day only	24 hour	10.3	Sepulveda-Jauregui et al. 2014
Alaska	Autumn	68.46	-149.39	GP	9.615	66.346	2011–2012	Juny–July	Day only	24 hour	13.5	Sepulveda-Jauregui et al. 2014
Alaska	Julieta	68.45	-149.37	GP	18.269	72.115	2011–2012	Juny–July	Day only	24 hour	14.3	Sepulveda-Jauregui et al. 2014
Alaska	El Fuego	67.67	-149.72	B	-	98.077	2011–2012	Juny–July	Day only	24 hour	15.7	Sepulveda-Jauregui et al. 2014
Alaska	Jonas	67.65	-149.72	GP	-	67.308	2011–2012	Juny–July	Day only	24 hour	14.2	Sepulveda-Jauregui et al. 2014
Alaska	Augustine Zoli	67.14	-150.65	GP	43.269	89.423	2011–2012	Juny–July	Day only	24 hour	17.3	Sepulveda-Jauregui et al. 2014
Alaska	Ping	67.14	-150.37	GP	96.154	49.038	2011–2012	Juny–July	Day only	24 hour	18.5	Sepulveda-Jauregui et al. 2014
Alaska	Grayling	66.95	-150.39	GP	20.192	18.269	2011–2012	Juny–July	Day only	24 hour	17	Sepulveda-Jauregui et al. 2014
Alaska	Eugenia	65.83	-149.63	TH	43.709	-	2011–2012	Juny–July	Day only	24 hour	1	Sepulveda-Jauregui et al. 2014
Alaska	Vault	65.03	-147.7	TH	31.788	176.159	2011–2012	Juny–July	Day only	24 hour	9.5	Sepulveda-Jauregui et al. 2014
Alaska	Doughnut	64.9	-147.91	TH	20.53	-	2011–2012	Juny–July	Day only	24 hour	22.2	Sepulveda-Jauregui et al. 2014
Alaska	Killarney	64.87	-147.9	TH	29.139	137.086	2011–2012	Juny–July	Day only	24 hour	7.8	Sepulveda-Jauregui et al. 2014
Alaska	Smith	64.87	-147.88	TH	21.192	17.881	2011–2012	Juny–July	Day only	24 hour	19	Sepulveda-Jauregui et al. 2014
Alaska	Stevens Pond	64.86	-147.87	TH	20.53	364.238	2011–2012	Juny–July	Day only	24 hour	17.6	Sepulveda-Jauregui et al. 2014
Alaska	Duece	64.86	-147.94	TH	-	199.338	2011–2012	Juny–July	Day only	24 hour	11.4	Sepulveda-Jauregui et al. 2014
Alaska	Ace	64.86	-147.94	TH	-	75.497	2011–2012	Juny–July	Day only	24 hour	11.6	Sepulveda-Jauregui et al. 2014
Alaska	Monasta	64.77	-148.28	TH	-	27.152	2011–2012	Juny–July	Day only	24 hour	8.8	Sepulveda-Jauregui et al. 2014
Alaska	91 Lake	63.85	-148.97	GP	17.692	11.538	2011–2012	Juny–July	Day only	24 hour	15.3	Sepulveda-Jauregui et al. 2014
Alaska	Otto	63.84	-149.04	GP	37.692	16.154	2011–2012	Juny–July	Day only	24 hour	12	Sepulveda-Jauregui et al. 2014
Alaska	Floatplane	63.39	-148.67	GP	8.462	-	2011–2012	Juny–July	Day only	24 hour	13.1	Sepulveda-Jauregui et al. 2014
Alaska	Nutella	63.22	-147.68	GP	8.462	0.769	2011–2012	Juny–July	Day only	24 hour	10.2	Sepulveda-Jauregui et al. 2014
Alaska	Swampbuggy	63.06	-147.42	GP	6.154	24.615	2011–2012	Juny–July	Day only	24 hour	13.7	Sepulveda-Jauregui et al. 2014
Alaska	Montana	62.14	-150.05	GP	18.325	21.466	2011–2012	Juny–July	Day only	24 hour	16.2	Sepulveda-Jauregui et al. 2014
Alaska	Rainbow Shore	61.69	-150.09	GP	-	20.419	2011–2012	Juny–July	Day only	24 hour	17.2	Sepulveda-Jauregui et al. 2014
Alaska	Big Merganser	60.73	-150.64	GP	9.424	2.618	2011–2012	Juny–July	Day only	24 hour	14.4	Sepulveda-Jauregui et al. 2014
Alaska	Rainbow	60.72	-150.81	GP	-	79.058	2011–2012	Juny–July	Day only	24 hour	14.8	Sepulveda-Jauregui et al. 2014
Alaska	Dolly Varden	60.7	-150.79	GP	16.754	12.565	2011–2012	Juny–July	Day only	24 hour	17.1	Sepulveda-Jauregui et al. 2014
Alaska	Abandoned Cabin	60.7	-151.32	GP	-	2.094	2011–2012	Juny–July	Day only	24 hour	17.4	Sepulveda-Jauregui et al. 2014
Alaska	Scout	60.53	-150.84	GP	18.848	-	2011–2012	Juny–July	Day only	24 hour	16.4	Sepulveda-Jauregui et al. 2014
Alaska	Engineer	60.48	-150.32	GP	25.654	-	2011–2012	Juny–July	Day only	24 hour	16.4	Sepulveda-Jauregui et al. 2014
Alaska	Lower Ohmer	60.46	-150.32	GP	18.848	7.33	2011–2012	Juny–July	Day only	24 hour	11.6	Sepulveda-Jauregui et al. 2014
Barrow, Alaska, USA	Young lake	71.13	-156.34	TH	38.7	-	2011	June–August	24 hour		-	Sturtevant et al. 2013
Barrow, Alaska, USA	Medium lake	71.13	-156.34	TH	44	-	2011	June–August	24 hour		-	Sturtevant et al. 2013
Barrow, Alaska, USA	Old lake	71.13	-156.34	TH	32	-	2011	June–August	24 hour		-	Sturtevant et al. 2013
Yakutsk, Siberia, Russia	Alas Pond	62.19	129.3	TH	245.4	-	2004–2005	June–September	Day only		13	Takakai et al. 2008
Cherskii, Siberia, Russia	Tube Dispencer	68.45	161.2	TH	8.2	117.4	2002–2003	June–September	Day only	24 hour	14.26	Walter Anthony et al. 2010
Cherskii, Siberia, Russia	Shuchi	68.45	161.2	TH	11.8	92.4	2002–2003	June–September	Day only	24 hour	13.29	Walter Anthony et al. 2010
Cherskii, Siberia, Russia	Grass	68.45	161.2	TH	51.7	24.6	2002–2003	June–September	Day only	24 hour	12.73	Walter Anthony et al. 2010
North Slope, Alaska, USA	E1	68.38	-149.38	GP	-	49.1	2004	June–September	-	-	15.03	Walter Anthony et al. 2010
North Slope, Alaska, USA	E6	68.38	-149.37	GP	-	85	2004/2007/2010	June–September	-	-	16.3	Walter Anthony et al. 2010
North Slope, Alaska, USA	E5	68.38	-149.36	GP	-	3.5	2004/2007/2010	June–September	-	-	15.32	Walter Anthony et al. 2010
North Slope, Alaska, USA	NE2	69.35	-149.38	GP	-	26.4	2004/2007/2010	June–September	-	-	15.55	Walter Anthony et al. 2010
North Slope, Alaska, USA	N3	70.13	-149.28	GP	-	72.6	2004/2007/2010	June–September	-	-	-	Walter Anthony et al. 2010
North Slope, Alaska, USA	N2	70.13	-149.28	GP	-	14.2	2004/2007/2010	June–September	-	-	-	Walter Anthony et al. 2010
Fairbanks, Alaska, USA	Goldstream	64.92	-147.85	TH	-	78.3	2008–2012	June–September	-	-	16.64	Walter Anthony and Anthony 2013
North Slope, Alaska, USA	Ikroavik	71.23	-165.63	TH	-	3.6	2009–2011	June–September	-	-	-	Walter Anthony and Anthony 2013
North Slope, Alaska, USA	Claudi	66.55	-164.45	TH	-	130	2008–2009	June–September	-	-	12.79	Walter Anthony and Anthony 2013
Arctic Circle–Prudhoe Bay, Alaska, USA	Alaskan lakes	68	-148.75	B	21	-	1987	July/August	Day only		-	Whalen and Reeburgh 1990
Stordalen, Sweden	Inre Harrsjön	68.21	19.02	GP	-	6.8	2009–2012	June–Sept	-	-	12.2	Wik et al. 2013
Stordalen, Sweden	Mellan Harrsjön	68.21	19.02	GP	-	16.7	2009–2012	June–Sept	-	-	10.3	Wik et al. 2013
Stordalen, Sweden	Villasjön	68.21	19.02	GP	-	22	2009–2012	June–Sept	-	-	12.5	Wik et al. 2013
Kolyma lowland, Siberia	19 lakes	69	154	TH	5.4	7.06	-	May–July	Day only		-	Zimov et al. 1997
	Onondaga	43.089	-76.208	T	2.2968		1989	6, 7, 8, 9, 10	Day only			Addess et al., 1996
	Lianhuachi Lake	39.891	116.309	T	159.425		2008-2009	Annual	Day only			Ai et al., 2009
	Zizhuyuan Lake	39.941	116.311	T	39.9099		2008-2009	Annual	Day only			Ai et al., 2009
	Taoranting Lake	39.874	116.378	T	293.06		2008-2009	Annual	Day only			Ai et al., 2009
	Honglingjin Lake	40.321	116.609	T	182.418		2008-2009	Annual	Day only			Ai et al., 2009
	Fuhai Lake	40	116.304	T	58.4731		2008-2009	Annual	Day only			Ai et al., 2009
	Longtan Lake	39.876	116.435	T	31.8742		2008-2009	Annual	Day only			Ai et al., 2009
	Yuyuantan Lake	39.916	116.314	T	50.1293		2008-2009	Annual	Day only			Ai et al., 2009
	Chaoyang Park Lake	39.936	116.472	T	79.8426		2008-2009	Annual	Day only			Ai et al., 2009
	Shishahai Lake	39.94	116.38	T	47.9302		2008-2009	Annual	Day only			Ai et al., 2009
	Kunming Lake	39.991	116.267	T	46.3334		2008-2009	Annual	Day only			Ai et al., 2009
	Thimmapuram	12.45	78.22	TR	23.496		2014	3, 4	Day only		29.1	Attermeyer et al., 2016
	Diogo	-22.314	-46.302	TR	0.2808		1991-1992	Annual	24 hour		21.7	Ballester et al., 2001
	Infernao	-22.314	-46.302	TR	2.832		1991-1992	Annual	24 hour		21.7	Ballester et al., 2001
	Arrow Lake	27.7287	-82.6779	T	1.34256		1986-1987	Annual	Day only			Barber et al., 1988
	Mrazek Pond	25.186	-80.894	TR	0.0819726		1986-1987	Annual	Day only			Barber et al., 1988
	Crescent Lake	27.6714	-82.6553	T	3.34248		1986-1987	Annual	Day only			Barber et al., 1988
	Mirror Lake	27.6494	-82.6552	T	1.452		1986-1987	Annual	Day only			Barber et al., 1988
	Lake Maggiore	27.6071	-82.6642	T	2.30136		1986-1987	Annual	Day only			Barber et al., 1988
	Jacques	46.888	-72.093	T	22.456		2011	6	Day only			Bartosiewicz et al., 2015
	Jacques	46.888	-72.093	T	16.04		2011	7	Day only			Bartosiewicz et al., 2015
	Jacques	46.888	-72.093	T	19.248		2011	8	Day only			Bartosiewicz et al., 2015
	Jacques	46.888	-72.093	T	8.02		2011	9	Day only			Bartosiewicz et al., 2015
	Jacques	46.888	-72.093	T	11.228		2012	6	Day only			Bartosiewicz et al., 2015
	Jacques	46.888	-72.093	T	27.268		2012	7	Day only			Bartosiewicz et al., 2015
	Jacques	46.888	-72.093	T	41.704		2012	8	Day only			Bartosiewicz et al., 2015
	Jacques	46.888	-72.093	T	136.34		2012	9	Day only			Bartosiewicz et al., 2015
	Koombooloomba	-17.8333	145.604	TR	9.42092		2008, 2010	4, 6	Day only		22.2	Bastien et al., 2013
	Rolleston	-41.9333	145.62	T	0.875		2006, 2008	2, 3	Day only		17.88	Bastien et al., 2013
	Selina	-41.8853	145.612	T	1.3852		2006, 2008	2, 3	Day only		17.88	Bastien et al., 2013
	Calado	-5	-60.567	TR	7.9		1985	7	Day only			Bartlett et al., 1988
	Calado	-5	-60.567	TR	4.6		1985	7	Day only			Bartlett et al., 1988
	Calado	-5	-60.567	TR	4.6		1985	7	Day only			Bartlett et al., 1988
	Calado	-5	-60.567	TR	10.5		1985	8	Day only			Bartlett et al., 1988
	Marrecao	-5	-60.567	TR	7.6		1985	7	Day only			Bartlett et al., 1988
	Cabaliana	-5	-60.567	TR	41		1985	7	Day only			Bartlett et al., 1988
	Cabaliana	-5	-60.567	TR	14		1985	8	Day only			Bartlett et al., 1988
	Cabaliana	-5	-60.567	TR	43		1985	8	Day only			Bartlett et al., 1988
	Cabaliana	-5	-60.567	TR	69		1985	8	Day only			Bartlett et al., 1988
	Cabaliana	-5	-60.567	TR	7.9		1985	8	Day only			Bartlett et al., 1988
	Cabaliana	-5	-60.567	TR	75		1985	8	Day only			Bartlett et al., 1988
	Cabaliana	-5	-60.567	TR	103		1985	7	Day only			Bartlett et al., 1988
	Cabaliana	-5	-60.567	TR	9		1985	1900-01-08	Day only			Bartlett et al., 1988
	Cabaliana	-5	-60.567	TR	29		1985	1900-01-08	Day only			Bartlett et al., 1988
	Cabaliana	-5	-60.567	TR	30		1985	1900-01-08	Day only			Bartlett et al., 1988
	Cabaliana	-5	-60.567	TR	183		1985	1900-01-08	Day only			Bartlett et al., 1988
	Cabaliana	-5	-60.567	TR	251		1985	1900-01-08	Day only			Bartlett et al., 1988
	Cabaliana	-5	-60.567	TR	39		1985	1900-01-08	Day only			Bartlett et al., 1988
	Cabaliana	-5	-60.567	TR	199		1985	1900-01-08	Day only			Bartlett et al., 1988
	Cabaliana	-5	-60.567	TR	60		1985	1900-01-08	Day only			Bartlett et al., 1988
	Cabaliana	-5	-60.567	TR	5.6		1985	1900-01-08	Day only			Bartlett et al., 1988
	Pesqueiro	-5	-60.567	TR	53		1985	1900-01-07	Day only			Bartlett et al., 1988
	Pesqueiro	-5	-60.567	TR	9		1985	1900-01-08	Day only			Bartlett et al., 1988
	Pesqueiro	-5	-60.567	TR	167		1985	1900-01-08	Day only			Bartlett et al., 1988
	North Gate	46.22	-89.53	T	3.52828		2001	1900-01-08	24h		29.2	Bastviken et al., 2004
	Brown	46.2176	-89.4743	T	7.01256		2001	1900-01-07	24h		24.4	Bastviken et al., 2004
	Hummingbird	46.244	-89.506	T	3.12704		2001	1900-01-07	24h		22.3	Bastviken et al., 2004
	Hummingbird	46.244	-89.506	T	3.2467		2001	1900-01-08	24h		23	Bastviken et al., 2004
	Tuesday	46.25	-89.498	T	13.1887		2001	1900-01-08	24h		25.1	Bastviken et al., 2004
	Paul	46.251	-89.503	T	6.59582		2001	1900-01-06	24h		16	Bastviken et al., 2004
	Paul	46.251	-89.503	T	14.8816		2001	1900-01-07	24h		23	Bastviken et al., 2004
	Paul	46.251	-89.503	T	17.0865		2001	1900-01-08	24h		28.2	Bastviken et al., 2004
	East Long	45.83	-88.678	T	7.99319		2001	1900-01-06	24h		23	Bastviken et al., 2004
	East Long	45.83	-88.678	T	3.88189		2001	1900-01-08	24h		22.7	Bastviken et al., 2004
	Ward	45.605	-92.32	T	8.83583		2001	1900-01-08	24h		20.9	Bastviken et al., 2004
	Peter	46.251	-89.503	T	5.72592		2001	1900-01-06	24h		26	Bastviken et al., 2004
	Peter	46.251	-89.503	T	9.96112		2001	1900-01-07	24h		22.5	Bastviken et al., 2004
	Morris	44.111	-89.206	T	9.26675		2001	1900-01-06	24h		26	Bastviken et al., 2004
	Morris	44.111	-89.206	T	6.62403		2001	1900-01-08	24h		24.2	Bastviken et al., 2004
	Crampton	46.207	-89.471	T	1.23281		2001	1900-01-06	24h		20	Bastviken et al., 2004
	Crampton	46.207	-89.471	T	3.4115		2001	1900-01-08	24h		26.8	Bastviken et al., 2004
	Roach	45.96	-89.62	T	1.31438		2001	1900-01-07	24h		23	Bastviken et al., 2004
	Roach	45.96	-89.62	T	2.57245		2001	1900-01-08	24h		22.6	Bastviken et al., 2004
	Tereza	-18.961	-57.441	TR	2.88777		2008	1900-01-09	24h		24	Bastviken et al., 2010
	Belem	-18.9906	-57.4944	TR	3.21128		2008	1900-01-09	24h		26	Bastviken et al., 2010
	N7a	-18.974	-56.646	TR	10.5216		2006	1900-01-11	24h		34	Bastviken et al., 2010
	Presa	-18.997	-57.424	TR	13.7443		2008	1900-01-09	24h		27	Bastviken et al., 2010
	L3	-19.031	-57.473	TR	11.4322		2006	1900-01-12	24h		30	Bastviken et al., 2010
	N8a	-18.983	-56.66	TR	10.9759		2006	1900-01-11	24h		29.5	Bastviken et al., 2010
	Lobo	-18.953	-57.625	TR	28.4457		2008	1900-01-09	24h		24	Bastviken et al., 2010
	BB	-17.838	-57.393	TR	7.88692		2006	1900-01-11	24h		31	Bastviken et al., 2010
	TR	-17.853	-57.482	TR	8.35173		2006	1900-01-11	24h		31	Bastviken et al., 2010
	L2	-19.026	-57.543	TR	11.1955		2006	1900-01-12	24h			Bastviken et al., 2010
	N19a	-19.004	-56.632	TR	11.6508		2006	1900-01-11	24h			Bastviken et al., 2010
	N6b	-18.967	-56.633	TR	7.66246		2006	1900-01-11	24h		27	Bastviken et al., 2010
	Bracinho	-19.007	-57.551	TR	28.9528		2008	9	24h		26	Bastviken et al., 2010
	L1	-19.021	-57.548	TR	12.9638		2006	12	24h		30	Bastviken et al., 2010
	N14	-18.995	-56.656	TR	6.26831		2006	11	24h		29.5	Bastviken et al., 2010
	L4	-19.039	-57.369	TR	13.8423		2006	12	24h		30	Bastviken et al., 2010
	Enonselkä	61.083	25.583	T	3.84		2005	5, 6, 7, 8, 9, 10	Day only			Bellido et al., 2011
	Lugano	45.983	8.967	B	1.22		2011	10	Day only			Blees et al., 2015
	Lugano	45.983	8.967	B	0.18		2012	5	Day only		23.5	Blees et al., 2015
	Lugano	45.983	8.967	B	0.144		2012	5	Day only		25	Blees et al., 2015
	Lugano	45.983	8.967	B	0.3		2012	10	Day only		23.5	Blees et al., 2015
	Lugano	45.983	8.967	B	0.29		2012	10	Day only		23.5	Blees et al., 2015
	Kivu	-1.988	29.134	T	1.65212		2007	3	Day only		23.25	Borges et al., 2011
	Kivu	-1.988	29.134	T	0.41704		2007	3	Day only		23.5	Borges et al., 2011
	Kivu	-1.988	29.134	T	0.85012		2007	9	Day only		24	Borges et al., 2011
	Kivu	-1.988	29.134	T	0.802		2007	9	Day only		24.5	Borges et al., 2011
	Kivu	-1.988	29.134	T	1.3634		2008	6	Day only		10	Borges et al., 2011
	Kivu	-1.988	29.134	T	0.65764		2008	6	Day only		10	Borges et al., 2011
	Kivu	-1.988	29.134	T	2.9674		2009	4	Day only		12.5	Borges et al., 2011
	Kivu	-1.988	29.134	T	0.41704		2009	4	Day only		8.5	Borges et al., 2011
	BYL36	73.15	-79.967	B	1.28		2013, 2014	6, 7	Day only		13	Bouchard et al., 2015
	BYL66	73.15	-79.967	B	1.44		2013, 2014	6, 7	Day only		7	Bouchard et al., 2015
	BYL24	73.15	-79.967	B	2.72		2013, 2014	6, 7	Day only		19.5	Bouchard et al., 2015
	BYL80	73.15	-79.967	B	8.48		2013, 2014	6, 7	Day only		16.8	Bouchard et al., 2015
	BYL27	73.15	-79.967	B	16.48		2013, 2014	6, 7	Day only		15.2	Bouchard et al., 2015
	BYL30	73.15	-79.967	B	17.12		2013, 2014	6, 7	Day only		14.7	Bouchard et al., 2015
	Priest Pot	54.372	-2.991	T	2.5664		1997	6	Day only		22	Casper et al., 2000
	Priest Pot	54.372	-2.991	T	4.4912		1997	6	Day only		19.9	Casper et al., 2000
	Priest Pot	54.372	-2.991	T	1.4436		1997	6	Day only		17.9	Casper et al., 2000
	Priest Pot	54.372	-2.991	T	5.4536		1997	6	Day only		21	Casper et al., 2000
	Priest Pot	54.372	-2.991	T	7.3784		1997	7	Day only		17.8	Casper et al., 2000
	Priest Pot	54.372	-2.991	T	11.8696		1997	7	Day only		1900-01-15 19:12:00	Casper et al., 2000
	Priest Pot	54.372	-2.991	T	4.3308		1997	8	Day only		16	Casper et al., 2000
	Priest Pot	54.372	-2.991	T	1.9248		1997	8	Day only		14	Casper et al., 2000
	Priest Pot	54.372	-2.991	T	5.9348		1997	8	Day only		13	Casper et al., 2000
	Priest Pot	54.372	-2.991	T	7.3784		1997	9	Day only		13	Casper et al., 2000
	Priest Pot	54.372	-2.991	T	4.3308		1997	9	Day only			Casper et al., 2000
	Priest Pot	54.372	-2.991	T	22.456		1997	9	Day only			Casper et al., 2000
	Priest Pot	54.372	-2.991	T	4.01		1997	10	Day only			Casper et al., 2000
	Priest Pot	54.372	-2.991	T	0.9624		1997	10	Day only			Casper et al., 2000
	Fuxian Lake	24.4092	102.845	T	0.288		2004	12	Day only			Chen et al., 2006
	Erhai Lake	25.7024	100.252	T	1.056		2004	12	Day only			Chen et al., 2006
	Dianchi Lake	24.9484	102.667	T	3.912		2004	12	Day only			Chen et al., 2006
	Chao Lake	31.5963	117.406	T	0.504		2004	12	Day only			Chen et al., 2006
	Nansi Lake	34.6549	117.273	T	0.816		2004	12	Day only			Chen et al., 2006
	Hongze Lake	33.3286	118.644	T	0.456		2004	12	Day only			Chen et al., 2006
	Dongting Lake	29.361	113.041	T	4.7976		2004	12	Day only			Chen et al., 2006
	Poyang Lake	29.08	116.035	T	19.632		2004	12	Day only			Chen et al., 2006
	Lago Calado	-3.31	-60.57	T	199.2		1985	7, 8, 9	24 hour			Crill et al., 1988
		45.991	-74.006	T	16.612		2012	6, 7, 8	Day only			DelSontro et al., 2016
		48.248	-71.436	B	34.9727		2012	6, 7, 8	Day only			DelSontro et al., 2016
	Mistumis	52.16	-76.16	B	0.424		1999-2005	Annual	24 hour			Demarty et al., 2011
	Clarkie	52.23	-75.47	B	0.304		1999-2005	Annual	24 hour			Demarty et al., 2011
	Lake Zeuzier	46.35	7.43	T	0.0648		2003	9	Day only			Diem et al., 2012
	Lake Santa Maria	46.57	8.8	B	0.42		2005	6, 7, 8	Day only			Diem et al., 2012
	Lake Luzzone	45.57	8.97	B	0.1308		2005	7, 8	Day only			Diem et al., 2012
	Lake Oberaar	46.55	8.27	B	0.276		2005	7, 8	Day only			Diem et al., 2012
	Lake Lungern	46.8	8.17	T	0.1336		2006	8, 9, 10	Day only			Diem et al., 2012
	Lake Grimsel	46.57	8.33	T	0.3664		2003, 2005	7, 10	Day only			Diem et al., 2012
	Lake Wohlen	46.97	7.37	T	1.524		2005, 2006	5, 6, 8, 9	Day only			Diem et al., 2012
	Lake Dix	46.07	7.4	B	0.048		2003	9	Day only		18	Diem et al., 2012
	Lake Gruye`re	46.65	7.1	T	0.152		2005	5, 6, 8	Day only			Diem et al., 2012
	Lake Sihl	47.13	8.8	T	0.2072		2005	5, 6, 8	Day only			Diem et al., 2012
	Daming	-69.157	76.561	T	3.336		Summer	1	Day only			Ding et al., 2013
	ABLE	61.06	-162.01	B	43.992		1994	5, 6, 7, 8, 9	Day only			Dove et al., 1999
	Lake Hazen	81.8	-71.4	B	0.18		2010-2012	7, 8	Day only			Emmerton et al., 2014
	Lake Hazen	81.8	-71.4	B	0.16368		2005-2012	7, 8	24 hour			Emmerton et al., 2016
	Mindelsee	48.5	9.01	T	10.104		2012	7, 8, 9, 10	Day only			Encinas Fernández et al., 2014
	Mindelsee	48.5	9.01	T	23.5		2012	10, 11	Day only		27.6	Encinas Fernández et al., 2014
	Mindelsee	48.5	9.01	T	202.1		2013	11, 12, 1	Day only		27.6	Encinas Fernández et al., 2014
	Mindelsee	48.5	9.01	T	1.3		2013	1, 2, 3, 4, 5	Day only		16	Encinas Fernández et al., 2014
	Mindelsee	48.5	9.01	T	4.8		2013	5, 6	Day only			Encinas Fernández et al., 2014
	Lago Calado	-5	-60.57	TR	151.512		1987	4, 5, 9	Day only			Engle et al., 2000
	Lago Calado	-5	-60.57	TR	151.512		1987	4, 5, 9	Day only			Engle et al., 2000
	Kuivajärvi	61.833	24.283	T	4.536		2014	9	24 hour		18	Erkkilä et al., 2018
	Mendota	43.107	-89.425	T	7.968		1977	6, 7, 8, 9	Day only			Fallon et al., 1980
	Beaver Creek	50.15	-66	B	68.42		1984	5, 6, 7, 8, 9, 10	Day only			Ford and Naiman 1988
	Beaver Creek	50.15	-66	B	79.1633		1984	5, 6, 7, 8, 9, 10	Day only		10.2	Ford and Naiman 1988
	Yaganto	76.58	64.47	T	3.504		1995	7, 8	Day only		8.1	Gal’chenko et al., 2001
	Hambre	-53.604	-70.953	B	9.12		2014-2015	Annual	Day only		13	Gerardo-Nieto et al., 2017
	Lynch	-53.176	-71.007	B	8.136		2014-2015	Annual	Day only		7	Gerardo-Nieto et al., 2017
	Lake 2 - Gyda	70.54	78.32	B	5.8		2010	8	Day only		8.3	Golubyatnikov et al., 2013
	Lake 4 - Yasavei	67.35	78.91	B	6.5		2010	1900-01-08	Day only		8.5	Golubyatnikov et al., 2013
	Lake 3 - Yasavei	67.35	78.91	B	6.7		2010	8	Day only		7.9	Golubyatnikov et al., 2013
	Lake 5 - Gyda	70.54	78.32	B	7.9		2010	1900-01-08	Day only		10	Golubyatnikov et al., 2013
	Lake 3 - Gyda	70.54	78.32	B	8.9		2010	8	Day only		13.8	Golubyatnikov et al., 2013
	Lake 4 - Gyda	70.54	78.32	B	12		2010	8	Day only		14	Golubyatnikov et al., 2013
	Lake 5 - Yasavei	67.35	78.91	B	12.5		2010	8	Day only		16	Golubyatnikov et al., 2013
	Lake 1 - Gyda	70.54	78.32	B	12.7		2010	8	Day only		21.7	Golubyatnikov et al., 2013
	Lake 1 - Yasavei	67.35	78.91	B	13		2010	1900-01-08	Day only		18	Golubyatnikov et al., 2013
	Lake 2 - Yasavei	67.35	78.91	B	13.2		2010	8	Day only		20.3	Golubyatnikov et al., 2013
	Lake 5 - Tazovskii	67.11	78.55	B	17.3		2010	8	Day only		20.7	Golubyatnikov et al., 2013
	Lake 4 - Tazovskii	67.11	78.55	B	18		2010	8	Day only		11	Golubyatnikov et al., 2013
	Lake 6 - Tazovskii	67.11	78.55	B	19.4		2010	8	Day only			Golubyatnikov et al., 2013
	Lake 3 - Tazovskii	67.11	78.55	B	25.2		2010	8	Day only			Golubyatnikov et al., 2013
	Lake 2 - Tazovskii	67.11	78.55	B	59.3		2010	8	Day only			Golubyatnikov et al., 2013
	Lake 1 - Tazovskii	67.11	78.55	B	70.3		2010	8	Day only			Golubyatnikov et al., 2013
	Lago Coyol	19.1602	-96.1465	T	390		2009-2010	Annual	Day only			Gonzalez-Valencia et al., 2014
	Lago El Llano	19.6567	-99.5078	T	114.1		2009-2010	Annual	Day only		15 july and 4.5 for sep or oct	Gonzalez-Valencia et al., 2014
	Lago Umecuaro	19.5225	-101.243	T	57.8		2009-2010	Annual	Day only		15 july and 4.5 for sep or oct	Gonzalez-Valencia et al., 2014
	Lago de Guadalupe	19.6297	-99.2654	T	932.8		2009-2010	Annual	Day only		15 july and 4.5 for sep or oct	Gonzalez-Valencia et al., 2014
	Lago Zirahuen	19.4358	-101.739	TR	4.9		2009-2010	Annual	Day only		15 july and 4.5 for sep or oct	Gonzalez-Valencia et al., 2014
	Pond 2	51.483	-80.45	B	127.613		1990	7, 8, 9	24 hour		15 july and 4.5 for sep or oct	Hamilton et al., 1992
	Pond 8	51.483	-80.45	B	48.384		1990	7, 9	24 hour		15 july and 4.5 for sep or oct	Hamilton et al., 1992
	Pond 19	51.483	-80.45	B	179.28		1990	7, 8, 9	24 hour		15 july and 4.5 for sep or oct	Hamilton et al., 1992
	Pond 12	51.483	-80.45	B	82.3392		1990	7, 8, 9	24 hour		15 july and 4.5 for sep or oct	Hamilton et al., 1992
	Pond 24	51.483	-80.45	B	160.704		1990	7, 9	24 hour		15 july and 4.5 for sep or oct	Hamilton et al., 1992
	Pond 23	51.483	-80.45	B	333.158		1990	7, 8, 9	24 hour		15 july and 4.5 for sep or oct	Hamilton et al., 1992
	Pond 13	51.483	-80.45	B	481.248		1990	7, 9, 10	24 hour		15 july and 4.5 for sep or oct	Hamilton et al., 1992
	Pond 20	51.483	-80.45	B	190.08		1990	7, 9, 10	24 hour		15 july and 4.5 for sep or oct	Hamilton et al., 1992
	Pond 15	51.483	-80.45	B	70.2432		1990	7, 9, 10	24 hour		15 july and 4.5 for sep or oct	Hamilton et al., 1992
	Pond 16	51.483	-80.45	B	126.144		1990	7, 8, 9, 10	24 hour		15 july and 4.5 for sep or oct	Hamilton et al., 1992
	Pond 11	51.483	-80.45	B	159.581		1990	7, 9, 10	24 hour		15 july and 4.5 for sep or oct	Hamilton et al., 1992
	Pond 21	51.483	-80.45	B	316.829		1990	7, 9, 10	24 hour		15 july and 4.5 for sep or oct	Hamilton et al., 1992
	Pond 22	51.483	-80.45	B	345.6		1990	7, 10	24 hour		15 july and 4.5 for sep or oct	Hamilton et al., 1992
	Pond 14	51.483	-80.45	B	128.39		1990	7, 10	24 hour		15 july and 4.5 for sep or oct	Hamilton et al., 1992
	Pond 6	51.483	-80.45	B	107.877		1990	7, 9, 10	24 hour		15 july and 4.5 for sep or oct	Hamilton et al., 1992
	Pond 17	51.483	-80.45	B	76.6368		1990	7, 8, 9, 10	24 hour		15 july and 4.5 for sep or oct	Hamilton et al., 1992
	Pond 18	51.483	-80.45	B	203.04		1990	7, 8, 9, 10	24 hour			Hamilton et al., 1992
	Pond 7	51.483	-80.45	B	49.3714		1990	7, 8, 9, 10	24 hour		20 for july	Hamilton et al., 1992
	Pond 1	51.483	-80.45	B	2.84256		1990	7, 8, 9, 10	24 hour			Hamilton et al., 1992
	Pond 10	51.483	-80.45	B	59.9863		1990	7, 8, 9, 10	24 hour			Hamilton et al., 1992
	Loch of Clunie	56.581	-3.439	T	6.71644		2009-2010	Annual	Day only			Harley et al., 2013
	Valkea-Kotinen	61.233	20.067	T	4.824		2002-2003	Annual	24 hour			Huotari et al., 2011
	Linnansuo peatland complex	62.5	30.5	B	0.330004		2004-2009	Annual	Day only		24.2	Hyvönen et al., 2013
	Linnansuo peatland complex	62.5	30.5	B	7.99287		2004-2009	Annual	Day only			Hyvönen et al., 2013
	Torneträsk	68.333	19.05	B	3.816		2012	Annual	24 hour			Jammet et al., 2015
	Villasjön	68.333	19.05	B	17.712		2013	Annual	24 hour			Jammet et al., 2017
	Lake Ekoja¨rvi	61.303	23.205	B	90.838		2001	7	Day only			Kankaala et al., 2003
	Gatun Lake	9.227	-79.868	T	782.425		1988	2, 3, 4, 5, 6, 7, 8, 9, 10	24 hour			Keller et al., 1994
	Toolik	68.63	-149.61	B	16.32		1975 - 1989	Annual	Day only			Kling et al., 1992
	Potou	5.33132	-3.97838	TR	3.28		2006-2007	Annual	Day only			Koné et al., 2008
	Tendo	5.13077	-3.13243	TR	4.416		2006-2007	Annual	Day only			Koné et al., 2008
	Grand_Lahou	5.20769	-5.22973	TR	1.344		2006-2007	Annual	Day only			Koné et al., 2008
	Aby	5.16374	-2.96487	TR	8.08		2006-2007	Annual	Day only			Koné et al., 2008
	Ebrie	5.30934	-3.96216	TR	3.808		2006-2007	Annual	Day only			Koné et al., 2008
	Potou	5.33132	-3.97838	TR	3.4976		2007	Annual	Day only			Koné et al., 2010
	Tendo	5.13077	-3.13243	TR	5.216		2007	Annual	Day only		33.9	Koné et al., 2010
	Grand-Lahou	5.20769	-5.22973	TR	1.296		2007	Annual	Day only		31.4	Koné et al., 2010
	Aby	5.16374	-2.96487	TR	5.1872		2007	Annual	Day only		31.3	Koné et al., 2010
	Ebrie′	5.30934	-3.96216	TR	5.344		2007	Annual	Day only		32.6	Koné et al., 2010
	Cano Dragado	10.929	-74.59	TR	6.384		2005-2006	Annual	Day only			Konnerup et al., 2014
	Rinconada	10.961	-74.483	TR	89.676		2005-2006	Annual	Day only			Konnerup et al., 2014
	Aguas Negras	10.825	-74.61	TR	107.448		2005-2006	Annual	Day only		13.7	Konnerup et al., 2014
	Cano Grande	10.847	-74.499	TR	224.472		2005-2006	Annual	Day only		12.3	Konnerup et al., 2014
	Beaver Pond	55.55	-98.01	B	1.0992		1994-1995	Annual	Day only		16	Kuhlbusch et al., 1999
	Poyang Lake	29.2237	116.097	T	3.98512		2010	10	Day only		20.6	Lin et al., 2012
	Ormajärvi	61.1	24.967	T	3.06849		2004-2005	Annual	Day only			Linnaluoma 2012
	Pääjärvi	61.067	25.133	T	1.75342		2004-2005	Annual	Day only		10 in oct	Linnaluoma 2012
	Vesijärvi	61.0828	25.0717	T	5.26027		2004-2005	Annual	Day only		10 in oct	Linnaluoma 2012
	Poyang	29.202	116.123	T	4.1472		2010	10	Day only		11.5	Liu et al., 2013
	Poyang Lake	29.2237	116.097	T	8.64		2011-2014	Annual	Day only			Liu et al., 2017
	Lake Paajarvi	61.067	25.133	T	0.797452		2004, 2005	10, 11, 3, 4, 5	Day only			López Bellido et al., 2009
	Lake Paajarvi	61.067	25.133	T	0.797452		2004, 2005	10, 11, 3, 4, 5	Day only		23.3 for Nov and 13.0 for Jul	López Bellido et al., 2009
	Stordalen catchment	68	19	B	16.3635		2009	5, 6, 7, 8, 9	Day only		23.3 for Nov and 13.0 for Jul	Lundin et al., 2013
	Mirante	-19.567	-57.017	TR	7		2004	Annual	Day only			Marani and Alvala, 2007
	Medalha	-19.567	-57.017	TR	6		2004	Annual	Day only			Marani and Alvala, 2007
	Polegar	-32.028	-52.094	T	11.6456		2001, 2002	11, 7	Day only			Marinho et al., 2015
	Polegar	-32.028	-52.094	T	11.6456		2001, 2002	11, 7	Day only			Marinho et al., 2015
	Little Shingobee	46.9833	-94.6833	T	32.8889		1992-1993	3, 4, 5	Day only			Michmerhuizen et al., 1996
	Glacier Pond	47.95	-91.5667	T	3.30667		1992-1993	3, 4, 5	Day only			Michmerhuizen et al., 1996
	Hiawatha	44.9167	-93.2333	T	18.4889		1992-1993	3, 4, 5	Day only			Michmerhuizen et al., 1996
	Williams	46.95	-94.6667	T	16.8356		1992-1993	3, 4, 5	Day only			Michmerhuizen et al., 1996
	Crystal	46	-89.6167	T	1.28		1992-1993	3, 4, 5	Day only			Michmerhuizen et al., 1996
	Tofte	47.9667	-91.5833	T	4.28444		1992-1993	3, 4, 5	Day only			Michmerhuizen et al., 1996
	Shingobee	47	-94.6833	T	14.7911		1992-1993	3, 4, 5	Day only			Michmerhuizen et al., 1996
	Jasper	47.9667	-91.55	T	1.20889		1992-1993	3, 4, 5	Day only			Michmerhuizen et al., 1996
	Nokomis	44.9	-93.2333	T	0.16		1992-1993	3, 4, 5	Day only			Michmerhuizen et al., 1996
	Harriet	44.9167	-93.3	T	0.266667		1992-1993	3, 4, 5	Day only			Michmerhuizen et al., 1996
	Ojibway	47.95	-91.55	T	9.72444		1992-1993	3, 4, 5	Day only			Michmerhuizen et al., 1996
	Allequash	46.0333	-89.6167	T	2.04444		1992-1993	3, 4, 5	Day only			Michmerhuizen et al., 1996
	Calhoun	44.95	-93.3	T	0.408889		1992-1993	3, 4, 5	Day only			Michmerhuizen et al., 1996
	11th Crow Wing	46.8	-94.7333	T	6.80889		1992-1993	3, 4, 5	Day only			Michmerhuizen et al., 1996
	Big Muskellunge	46.0167	-89.6167	T	1.65333		1992-1993	3, 4, 5	Day only			Michmerhuizen et al., 1996
	Trout	46.0333	-89.6667	T	0.0711111		1992-1993	3, 4, 5	Day only		12.91	Michmerhuizen et al., 1996
	Snowbank	48	-91.4167	B	0.284444		1992-1993	3, 4, 5	Day only		14.37	Michmerhuizen et al., 1996
	Minnetonka	44.9167	-93.5833	T	0.942222		1992-1993	3, 4, 5	Day only		19.66	Michmerhuizen et al., 1996
	Leech	47	-94	T	1.61778		1992-1993	3, 4, 5	Day only		20.9	Michmerhuizen et al., 1996
	Mono Lake, California	38.017	-119.009	T	16.425		1985-1987	10, 5, 8, 11, 1, 4, 7, 10	Day only			Miller and Oremland. 1988
	Big Soda Lake, Nevada	39.53	-118.87	T	0.6464		1984-1985	10	Day only			Miller and Oremland. 1988
	Searsville Lake	37.407	-122.238	T	1.4616		1985-1987	9, 3, 4, 5, 6, 7	Day only		15.7	Miller and Oremland. 1988
	Soap Lake, Washington	47.388	-119.488	T	2.304		1986	9	Day only		14.5	Miller and Oremland. 1988
	Biwa	36.5	136.5	T	4.32		1993	8, 9, 11	Day only		17.4	Miyajima et al., 1997
	small shallow pond	58.3936	15.5789	T	127.594		2010	6, 7, 8	Day only		4.5	Natchimuthu et al., 2014
	Foljesjon	58.3756	12.1515	T	20.232		2012-2013	Annual	24 hour		4.5	Natchimuthu et al., 2016
	Erssjon	58.3723	12.1615	T	22.272		2012-2013	Annual	24 hour		14.5	Natchimuthu et al., 2016
	Skottenesjon	58.3562	12.1293	T	20.712		2012-2013	Annual	24 hour		14.5	Natchimuthu et al., 2016
	BYL80	73.15	-79.967	B	1.2792		2011	6, 7	24 hour		14.5	Negandhi et al., 2013
	BYL1	73.15	-79.967	B	1.6008		2011	6, 7	24 hour		12.4	Negandhi et al., 2013
	Alinen Mustajärvi	61.2	25.1	T	3.288		2007	5, 6, 7, 8, 9, 10	Day only		16.8	Nykänen et al.,2014
	Alinen Mustajärvi	61.2	25.1	T	5.49		2008	5, 6, 7, 8, 9, 10	Day only		5.9	Nykänen et al.,2014
	Alinen Mustajärvi	61.2	25.1	T	5.86		2009	5, 6, 7, 8, 9, 10	Day only		12.4	Nykänen et al.,2014
	Ormajarvi	61.1	24.967	T	1.71521		2004	5	Day only		16.8	Ojala et al., 2011
	Ormajarvi	61.1	24.967	T	2.57282		2004	6, 7, 8	Day only		5.9	Ojala et al., 2011
	Ormajarvi	61.1	24.967	T	2.57282		2004	9, 10, 11	Day only		15.4	Ojala et al., 2011
	Paajarvi	61.067	25.133	T	0.857605		2004	4, 5	Day only			Ojala et al., 2011
	Paajarvi	61.067	25.133	T	2.35841		2004	6, 7 ,8	Day only			Ojala et al., 2011
	Paajarvi	61.067	25.133	T	1.07201		2004	9, 10, 11	Day only			Ojala et al., 2011
	Mono	38.017	-119.009	T	6.528		1985/10-1987/01	Annual	Day only			Oremland et al., 1987
	Roşuleţ	45.0793	29.6337	T	9.984		2006	5, 9	Day only			Pavel et al., 2008
	Uzlina	45.0884	29.2484	T	15.36		2006	5, 9	Day only			Pavel et al., 2008
	Puiu	45.0607	29.4698	T	5.76		2006	5, 9	Day only			Pavel et al., 2008
	Isac	45.1234	29.2819	T	30.72		2006	5, 9	Day only			Pavel et al., 2008
	Roşu	45.0531	29.5296	T	4.224		2006	5, 9	Day only			Pavel et al., 2008
	Roşuleţ	45.0793	29.6337	T	9.984		2006	5, 9	Day only			Pavel et al., 2008
	Uzlina	45.0884	29.2484	T	15.36		2006	5, 9	Day only		25.5	Pavel et al., 2008
	Puiu	45.0607	29.4698	T	5.76		2006	5, 9	Day only			Pavel et al., 2008
	Isac	45.1234	29.2819	T	30.72		2006	5, 9	Day only		10	Pavel et al., 2008
	Roşu	45.0531	29.5296	T	4.224		2006	5, 9	Day only		10	Pavel et al., 2008
	Pantanal	-18	-56.5	TR	53.928		2008	9	24 hour			Peixoto et al., 2015
	Tämnaren	60.15	17.333	T	10.5984		2011-2012	6, 9, 10	24 hour			Podgrajsek et al., 2014
	Tämnaren	60.15	17.333	T	14.232		2010-2012	Annual	24 hour			Podgrajsek et al., 2014
	Erssjon	58.367	12.15	T	17.136		2013	4, 5, 6, 7, 8, 9, 10, 11	24 hour			Podgrajsek et al., 2016
	Ennore Creek Lagoon	13.218	80.326	TR	120.5		2002	1, 12	24 hour			Purvaja et al., 2001
	Chilika	19.717	85.317	TR	70.08		2005-2007	7, 5, 7, 8, 3, 4	24 hour			Ray 2013
	Crystal Bog	45.872	-91.709	T	19.84		1994	4, 5, 6, 7, 8, 9, 10, 11	Day only		18.5	Riera et al., 1999
	Trout Bog	44.245	-87.919	T	27.36		1994	4, 5, 6, 7, 8, 9, 10, 11	Day only		19	Riera et al., 1999
	Crystal	42.234	-88.357	T	1.92		1994	4, 5, 6, 7, 8, 9, 10, 11	Day only		14	Riera et al., 1999
	Sparkling	46.008	-89.7	T	2.88		1994	4, 5, 6, 7, 8, 9, 10, 11	Day only		5	Riera et al., 1999
	Dendre	50.616	3.795	T	10.1533		2014	5	Day only			Roland et al., 2017
	Dendre	50.616	3.795	T	16.04		2014	8	Day only			Roland et al., 2017
	Dendre	50.616	3.795	T	9.04656		2015	10	Day only		11.9	Roland et al., 2017
	Dendre	50.616	3.795	T	200.211		2015	2	Day only		21.2	Roland et al., 2017
	Võrtsjärv	58.283	26.033	T	20.4		2009-2010	Annual	Day only		19.3	Rõõm et al., 2014
	B-T	45.0667	-78.75	T	5.8		1990	5, 6, 7, 8, 9, 10	24 hour		18.3	Roulet et al., 1992
	B-O	45.0667	-78.75	T	20.6		1990	5, 6, 7, 8, 9, 10	24 hour			Roulet et al., 1992
	BP2	45.0667	-78.75	T	29.7		1990	5, 6, 7, 8, 9, 10	24 hour			Roulet et al., 1992
	BP3	45.0667	-78.75	T	47.4		1990	5, 6, 7, 8, 9, 10	24 hour			Roulet et al., 1992
	BP1	45.0667	-78.75	T	90.6		1990	5, 6, 7, 8, 9, 10	24 hour			Roulet et al., 1992
	Beaver pond	55.917	-98.017	B	108.648		1994	6, 7, 8, 9	24 hour			Roulet et al., 1997
	Lake 227	49.7	-93.7	T	2.712		1973-1975	Annual	Day only			Rudd et al., 1978
	Lake Curuai	-2.179	-55.233	TR	18.08		2012	5, 11	Day only			Sawakuchi et al., 2014
	Lake Curuai	-2.179	-55.233	TR	18.08		2012	5, 11	Day only			Sawakuchi et al., 2014
	Gerzensee	46.83	7.547	T	27.7492		2012	10	24 hour			Schilder et al., 2016
	Gerzensee	46.83	7.547	T	2.5664		2012	11	24 hour			Schilder et al., 2016
	Gerzensee	46.83	7.547	T	0.9624		2013	3	24 hour			Schilder et al., 2016
	Gerzensee	46.83	7.547	T	4.812		2013	6	24 hour			Schilder et al., 2016
	Gerzensee	46.83	7.547	T	8.822		2013	7	24 hour			Schilder et al., 2016
	Gerzensee	46.83	7.547	T	6.0952		2013	9	24 hour			Schilder et al., 2016
	Gerzensee	46.83	7.547	T	14.1152		2013	10	24 hour			Schilder et al., 2016
	Gerzensee	46.83	7.547	T	18.9272		2013	10	24 hour		25	Schilder et al., 2016
	Gerzensee	46.83	7.547	T	254.876		2013	11	24 hour		23.2	Schilder et al., 2016
	Gerzensee	46.83	7.547	T	0.1604		2013	12	24 hour		23.3	Schilder et al., 2016
	Baikal	53.5	108	B	0.006912		2002-2004	Annual	Day only		23.6	Schmid et al., 2007
	Schutsloterwiede	52.6675	6.14973	T	443.938		2009	6	Day only		21.4	Schrier-Uijl et al., 2011
	Belterwiede	52.7042	6.07418	T	69.6373		2009	6	Day only		22.8	Schrier-Uijl et al., 2011
	Nieuwkoopse plas	52.1407	4.85165	T	87.0466		2009	6	Day only		20.2	Schrier-Uijl et al., 2011
	Reeuwijkse plas	52.0423	4.81731	T	87.0466		2009	6	Day only		25.4	Schrier-Uijl et al., 2011
	Vinkeveense plas	52.2352	4.98901	T	43.5233		2009	6	Day only		22.3	Schrier-Uijl et al., 2011
	Doosje	52.7332	6.25962	T	34.8187		2009	6	Day only		19.2	Schrier-Uijl et al., 2011
	Sint Jans	52.6837	6.06044	T	147.979		2009	6	Day only		20.1	Schrier-Uijl et al., 2011
	Stein	52.0177	4.7967	T	235.026		2009	6	Day only		25	Schrier-Uijl et al., 2011
	Koole	52.153	4.83104	T	504.87		2009	6	Day only			Schrier-Uijl et al., 2011
	Horstermeer	52.2436	5.10577	T	583.212		2009	6	Day only		32.9	Schrier-Uijl et al., 2011
	Oukoop	52.0423	4.7761	T	748.601		2009	6	Day only		27	Schrier-Uijl et al., 2011
	Drie berken	52.1653	4.85852	T	948.808		2009	6	Day only		26.3	Schrier-Uijl et al., 2011
	Rotsee	47.07	8.314	T	81		2008-2009	10, 11, 12, 1	Day only		27.3	Schubert et al., 2012
	Pulicat Lake	13.7486	80.0668	TR	0.32		2011	1, 2, 3, 4	24 hour		31.2	Selvam et al., 2014
	CTRT P1	10.9758	76.8212	TR	3.04		2011	1, 2, 3, 4	24 hour		33.5	Selvam et al., 2014
	DHKO L1	12.122	77.9124	TR	6.08		2011	1, 2, 3, 4	24 hour		28.3	Selvam et al., 2014
	Nemmeli Lake	12.6636	80.0302	TR	7.52		2011	1, 2, 3, 4	24 hour		22.8	Selvam et al., 2014
	Puliyalam Lake	13.6162	79.9964	TR	8.64		2011	1, 2, 3, 4	24 hour		23.5	Selvam et al., 2014
	TSFP1	10.807	79.1346	TR	18.08		2011	1, 2, 3, 4	24 hour		26.4	Selvam et al., 2014
	CPST P1	11.0019	76.9306	TR	45.28		2011	1, 2, 3, 4	24 hour		31.7	Selvam et al., 2014
	DHPE P1	12.1258	77.9119	TR	56.64		2011	1, 2, 3, 4	24 hour		33	Selvam et al., 2014
	Kolavai Lake	12.7006	79.9912	TR	62.24		2011	1, 2, 3, 4	24 hour		30.6	Selvam et al., 2014
	Madhurandhagam Lake	12.532	79.8852	TR	83.04		2011	1, 2, 3, 4	24 hour		28	Selvam et al., 2014
	TSFP2	10.8142	79.1347	TR	100.32		2011	1, 2, 3, 4	24 hour		31.2	Selvam et al., 2014
	KAMK	10.1891	76.379	TR	215.52		2011	1, 2, 3, 4	24 hour		30.3	Selvam et al., 2014
	Parakkai Lake	8.14443	77.4561	TR	284.64		2011	1, 2, 3, 4	24 hour		35	Selvam et al., 2014
	NKMK P1	8.11575	77.5262	TR	492.8		2011	1, 2, 3, 4	24 hour		10.9	Selvam et al., 2014
	SUKA P1	13.7003	80.0277	TR	514.72		2011	1, 2, 3, 4	24 hour		11.9	Selvam et al., 2014
	NAKK P1	8.12195	77.5009	TR	590.24		2011	1, 2, 3, 4	24 hour		11.9	Selvam et al., 2014
	THKP1	10.8089	79.1389	TR	833.76		2011	1, 2, 3, 4	24 hour			Selvam et al., 2014
	Pass	39.65	-105.879	B	28.16		1989-1990	Annual	Day only		3-16	Smith and Lewis, 1992
	Red Rock	40.081	-105.541	B	47.04		1989-1990	Annual	Day only			Smith and Lewis, 1992
	Dillon	39.606	-106.053	B	21.44		1989-1990	Annual	Day only			Smith and Lewis, 1992
	Kuivajärvi	61.8333	24.267	T	0.8592		2013	5, 6, 7, 8, 9, 10	Day only		16	Stepanenko et al., 2016
	Wintergreen	43.762	-73.566	T	160.44		1972-1973	5, 6, 7, 8, 9, 10	Day only			Strayer et al., 1978
	Williams Lake	52.116	-122.071	B	43.5641		1992-1993	Annual	Day only			Striegl et al., 1998
	Shingobee Lake	47.003	-94.689	T	58.3843		1992-1993	Annual	Day only			Striegl et al., 1998
	Mizorogaike	35.067	135.75	T	318.672		1993	4, 5, 6, 7, 8, 9, 10	Day only			Sugimoto et al., 1997
	La Grande 4	54.07	-72.84	B	0.3			Annual	Day only			Tremblay et al., 2005
	Laforge 1	54.27	-72.45	B	0.5			Annual	Day only			Tremblay et al., 2005
	La Grande 3	53.76	-74.22	B	0.9			Annual	Day only			Tremblay et al., 2005
	Manic 3	50.5	-68.49	B	1.1			Annual	Day only			Tremblay et al., 2005
	Outardes 4	50.17	-69	B	1.4			Annual	Day only			Tremblay et al., 2005
	Robertson	51.12	-60.6	B	1.5			Annual	Day only			Tremblay et al., 2005
	SM 2	50.28	-66.68	B	2.1			Annual	Day only			Tremblay et al., 2005
	RB	53.52	-77.39	B	2.6			Annual	Day only			Tremblay et al., 2005
	Gouin	48.56	-73.81	B	6.6			Annual	Day only			Tremblay et al., 2005
	Manic 2	48.96	-68.54	B	6.7			Annual	Day only			Tremblay et al., 2005
	Lake of the Woods	49.45	-94.3	T	50.1			Annual	Day only			Tremblay et al., 2005
	Shonal ? Shoal?	49.61	-94.88	B	435.5			Annual	Day only			Tremblay et al., 2005
	Laforge I	54.27	-72.45	B	0.496			Annual	Day only			Tremblay et al., 2005
	Manic 3	50.5	-68.49	B	1.104			Annual	Day only			Tremblay et al., 2005
	Outrarctic 4	50.17	-69	B	1.408			Annual	Day only			Tremblay et al., 2005
	Robertson region??	51.12	-60.6	B	1.504			Annual	Day only			Tremblay et al., 2005
	SM 2 region ??	50.28	-66.68	B	2.08			Annual	Day only			Tremblay et al., 2005
	RB region ??	53.52	-77.39	B	2.56			Annual	Day only			Tremblay et al., 2005
	Gouin	53.52	-77.39	B	6.56			Annual	Day only			Tremblay et al., 2005
	Manic 2	48.96	-68.54	B	6.72			Annual	Day only		16.3	Tremblay et al., 2005
	La Grande 3	50.5	-68.49	B	8.96			Annual	Day only		6	Tremblay et al., 2005
	Lake of the Woods	49.45	-94.3	T	50.08			Annual	Day only			Tremblay et al., 2005
	Shoal Shonal ? ?	49.61	-94.88	B	435.52			Annual	Day only			Tremblay et al., 2005
	Kasumigaura	36.04	140.399	T	4.2418		1991-1996	Annual	Day only			Utsumi et al., 1998
	Nojiri	36.82	138.22	T	0.8796		1993-1995	12, 1	24hour			Utsumi et al., 1998
	Svarttjarn	59.89	15.2575	T	4.96		2008	6, 7	24 hour			Van Hardenbroek et al., 2012
	Skottjarn	59.942	15.397	T	1.28		2008	6, 7	24 hour			Van Hardenbroek et al., 2012
	Gaddtjarn	59.859	15.1828	T	4.48		2008	6, 7	24 hour			Van Hardenbroek et al., 2012
	Lilla Sangen	59.903	15.3936	T	0.64		2008	6, 7	24 hour			Van Hardenbroek et al., 2012
	Lotsjon	59.867	17.9475	T	8.16		2008	6, 7	24 hour			Van Hardenbroek et al., 2012
	Langsjon	59.887	15.9544	T	5.76		2008	6, 7	24 hour			Van Hardenbroek et al., 2012
	Strandsjon	59.874	17.1681	T	6.56		2008	6, 7	24 hour			Van Hardenbroek et al., 2012
	Lake N4	70.826	147.51	B	19.2		2007-2009	7, 8	Day only			van Hardenbroek et al., 2013
	Lake N5	70.826	147.515	B	21.28		2007-2009	7, 8	Day only			van Hardenbroek et al., 2013
	Lake N6	70.824	147.531	B	51.36		2007-2009	7, 8	Day only			van Hardenbroek et al., 2013
	Lake N7	70.823	147.536	B	60.48		2007-2009	7, 8	Day only			van Hardenbroek et al., 2013
	Lake N3	70.821	147.421	B	10.24		2007-2009	7, 8	Day only			van Hardenbroek et al., 2013
	Lake N8	70.807	147.497	B	27.36		2007-2009	7, 8	Day only			van Hardenbroek et al., 2013
	Lake S2	70.746	147.586	B	13.6		2007-2009	7, 8	Day only			van Hardenbroek et al., 2013
	Lake N1	70.825	147.454	B	16.64		2007-2009	7, 8	Day only			van Hardenbroek et al., 2013
	Lake S1	70.741	147.581	B	25.92		2007-2009	7, 8	Day only			van Hardenbroek et al., 2013
	Lake N2	70.83	147.428	B	5.92		2007-2009	7, 8	Day only			van Hardenbroek et al., 2013
	Tube	46.226	-80.296	T	3.312		2003-2004	Annual	Day only			Walter et al., 2006
	North Gate	42.13	-89.32	T	0.368		2012	5, 6, 7, 8	24 hour			West et al., 2016
	Hummingbird	42.13	-89.32	T	0.464		2012	5, 6, 7, 8	24 hour			West et al., 2016
	Cranberry	42.13	-89.32	T	0.32		2012	5, 6, 7, 8	24 hour			West et al., 2016
	Paul	42.13	-89.32	T	0.864		2012	5, 6, 7, 8	24 hour			West et al., 2016
	Tuesday	42.13	-89.32	T	0.32		2012	5, 6, 7, 8	24 hour			West et al., 2016
	Peter	42.13	-89.32	T	0.832		2012	5, 6, 7, 8	24 hour			West et al., 2016
	Raspberry	42.13	-89.32	T	0.432		2012	5, 6, 7, 8	24 hour			West et al., 2016
	West Long	42.13	-89.32	T	0.656		2012	5, 6, 7, 8	24 hour			West et al., 2016
	Misty	42.13	-89.32	T	0.368		2012	5, 6, 7, 8	24 hour			West et al., 2016
	Morris	42.13	-89.32	T	0.224		2012	5, 6, 7, 8	24 hour			West et al., 2016
	Bergner	42.13	-89.32	T	0.864		2012	5, 6, 7, 8	24 hour		19.9	West et al., 2016
	Crampton	42.13	-89.32	T	0.416		2012	5, 6, 7, 8	24 hour		29.4	West et al., 2016
	Brown	42.13	-89.32	T	0.192		2012	5, 6, 7, 8	24 hour			West et al., 2016
	Beaver Pond Harp4	45.383	-79.133	T	34.6272		1990	6, 7, 8, 9, 10	24 hour		18.4	Weyhenmeyer 1999
	Yezhulin	30.742	113.347	T	0.38496		2013	10	24 hour			Xiao S. et al., 2014
	Yezhulin	30.742	113.347	T	1.53984		2013	7	24 hour		7.7	Xiao S. et al., 2014
	Taihu	31.374	120.141	T	4.83		2012-2014	Annual	24 hour		9.1	Xiao W. et al., 2014
	Donghu Lake	30.55	114.383	T	21.0948		2003-2004	Annual	Day only			Xing et al., 2005
	Beaver pond	39.117	-79.583	T	250		1987-1989	Annual	Day only			Yavitt et al., 1990
	Tuanjie	-69.383	76.333	T	2.6352		2007-2008	1	Day only			Zhu et al., 2010
	Mochou	-69.383	76.333	T	3.4704		2007-2008	1	Day only			Zhu et al., 2010
	Lovojärvi	61.08	25.03	T	4.9724		2011	8, 9	Day only			Rinta et al., 2016
	Nimetön	61.23	25.19	T	0.6416		2011	8, 9	Day only			Rinta et al., 2016
	Valkea-Kotinen	61.24	25.06	T	0.3208		2011	8, 9	Day only			Rinta et al., 2016
	Mekkojärvi	61.23	25.14	T	6.5764		2011	8, 9	Day only			Rinta et al., 2016
	Syrjänalunen	61.19	25.14	T	8.6616		2011	8, 9	Day only			Rinta et al., 2016
	Jyväsjärvi	62.24	25.77	T	2.8872		2011	8, 9	Day only			Rinta et al., 2016
	Erssjön	58.37	12.16	T	20.852		2010	8, 9	Day only			Rinta et al., 2016
	Skottenesjön	58.35	12.14	T	4.3308		2010	8, 9	Day only			Rinta et al., 2016
	Skärgölen	58.76	16.23	T	2.8872		2010	8, 9	Day only			Rinta et al., 2016
	Lillsjön	58.66	16.14	T	0.9624		2010	8, 9	Day only			Rinta et al., 2016
	Grissjön	58.77	15.14	T	1.2832		2010	8, 9	Day only			Rinta et al., 2016
	Mårn	58.59	15.87	T	0.6416		2010	8, 9	Day only			Rinta et al., 2016
	Kisasjön north	58.01	15.65	T	7.3784		2010	8, 9	Day only			Rinta et al., 2016
	Glimmingen	57.93	15.57	T	2.406		2010	8, 9	Day only			Rinta et al., 2016
	Hargsjön	58.27	15.24	T	2.5664		2010	8, 9	Day only			Rinta et al., 2016
	Illersjön	58.58	14.99	T	1.4436		2010	8, 9	Day only			Rinta et al., 2016
	Stora Vanstern	58.62	15.15	T	2.5664		2010	8, 9	Day only			Rinta et al., 2016
	Holzsee	54.16	10.18	T	11.5488		2011	8, 9	Day only			Rinta et al., 2016
	Schöhsee	54.17	10.44	T	15.7192		2011	8, 9	Day only			Rinta et al., 2016
	Plusssee	54.18	10.44	T	8.822		2011	8, 9	Day only			Rinta et al., 2016
	De Waay	51.93	5.15	T	10.7468		2011	8, 9	Day only			Rinta et al., 2016
	Hijkermeer	52.89	6.49	T	11.7092		2011	8, 9	Day only			Rinta et al., 2016
	Gerzensee	46.83	7.55	T	65.1224		2011	8, 9	Day only			Rinta et al., 2016
	Lauenensee	46.4	7.33	T	36.5712		2011	8, 9	Day only			Rinta et al., 2016
	Schwarzsee	46.67	7.28	T	11.228		2011	8, 9	Day only			Rinta et al., 2016
	Burgäschisee	47.17	7.67	T	18.2856		2011	8, 9	Day only			Rinta et al., 2016
	Rotsee	47.07	8.31	T	6.416		2011	8, 9	Day only			Rinta et al., 2016
	Hinterburgsee	46.72	8.07	B	45.2328		2011	8, 9	Day only			Rinta et al., 2016
	Seealpsee	47.27	9.4	T	4.3308		2011	8, 9	Day only			Rinta et al., 2016
	Hasensee	47.61	8.83	T	136.661		2011	8, 9	Day only			Rinta et al., 2016
	Hüttwilersee	47.61	8.84	T	9.624		2011	8, 9	Day only			Rinta et al., 2016
	Nussbaumersee middle	47.62	8.82	T	3.5288		2011	8, 9	Day only			Rinta et al., 2016
	Inkwilersee	47.2	7.66	T	10.5864		2012	8	Day only			Rinta et al., 2016
	Lac de Derborence	46.28	7.22	T	2.5664		2012	8	Day only			Rinta et al., 2016
	Lac de Retaud	46.36	7.2	T	46.8368		2012	8	Day only			Rinta et al., 2016
	Husemersee	47.62	8.7	T	46.6764		2012	8	Day only			Rinta et al., 2016
	Türlersee	47.27	8.5	T	21.3332		2012	8	Day only			Rinta et al., 2016
	Lac Noir	46.33	7.08	T	70.2552		2012	8	Day only			Rinta et al., 2016
	Lac de Bretaye	46.33	7.07	T	26.6264		2012	8	Day only			Rinta et al., 2016
	Lac des Chavonnes	46.33	7.09	T	0.9624		2012	8	Day only			Rinta et al., 2016
	Egelsee	47.4	8.36	T	50.8468		2012	8	Day only			Rinta et al., 2016
	Schwendisee	47.19	9.33	T	43.1476		2012	8	Day only			Rinta et al., 2016
	Lac d'Ai	46.36	7.01	T	98.4856		2012	8	Day only			Rinta et al., 2016
	Seelisbergsee	46.96	8.57	T	11.7092		2012	8	Day only			Rinta et al., 2016
	Gantrischseeli	46.71	7.44	T	7.5388		2012	8	Day only			Rinta et al., 2016
	Uebeschisee	46.73	7.57	T	76.19		2012	8	Day only			Rinta et al., 2016
	Seebergsee	46.58	7.44	T	103.618		2012	8	Day only			Rinta et al., 2016
	Onondaga	43.089	-76.208	T		85.02	1989	6, 7, 8, 9, 10		Day only		Addess et al., 1996
	Calado	-5	-60.567	TR		0	1985	7		Day only		Bartlett et al., 1988
	Calado	-5	-60.567	TR		0	1985	7		Day only		Bartlett et al., 1988
	Calado	-5	-60.567	TR		0	1985	7		Day only		Bartlett et al., 1988
	Calado	-5	-60.567	TR		19	1985	8		Day only		Bartlett et al., 1988
	Marrecao	-5	-60.567	TR		0	1985	7		Day only		Bartlett et al., 1988
	Cabaliana	-5	-60.567	TR		118	1985	8		Day only		Bartlett et al., 1988
	Cabaliana	-5	-60.567	TR		316	1985	8		Day only		Bartlett et al., 1988
	Cabaliana	-5	-60.567	TR		163	1985	8		Day only		Bartlett et al., 1988
	Cabaliana	-5	-60.567	TR		360	1985	7		Day only		Bartlett et al., 1988
	Cabaliana	-5	-60.567	TR		0	1985	8		Day only		Bartlett et al., 1988
	Cabaliana	-5	-60.567	TR		180	1985	8		Day only		Bartlett et al., 1988
	Cabaliana	-5	-60.567	TR		916	1985	8		Day only		Bartlett et al., 1988
	Cabaliana	-5	-60.567	TR		494	1985	8		Day only		Bartlett et al., 1988
	Cabaliana	-5	-60.567	TR		259	1985	8		Day only		Bartlett et al., 1988
	Pesqueiro	-5	-60.567	TR		2512	1985	7		Day only		Bartlett et al., 1988
	Pesqueiro	-5	-60.567	TR		179	1985	8		Day only		Bartlett et al., 1988
	Jacques	46.82	-71.22	T		54.536	2011	6		Day only	17.5	Bartosiewicz et al., 2015
	Jacques	46.82	-71.22	T		85.012	2011	7		Day only	17.5	Bartosiewicz et al., 2015
	Jacques	46.82	-71.22	T		81.804	2011	8		Day only	17.5	Bartosiewicz et al., 2015
	Jacques	46.82	-71.22	T		38.496	2011	9		Day only	17.5	Bartosiewicz et al., 2015
	Jacques	46.82	-71.22	T		17.644	2012	6		Day only	18.2	Bartosiewicz et al., 2015
	Jacques	46.82	-71.22	T		8.02	2012	7		Day only	18.2	Bartosiewicz et al., 2015
	Jacques	46.82	-71.22	T		4.812	2012	8		Day only	18.2	Bartosiewicz et al., 2015
	Jacques	46.82	-71.22	T		8.02	2012	9		Day only	18.2	Bartosiewicz et al., 2015
	North Gate	46.22	-89.53	T		2.83954	2001	8		24h	29.2	Bastviken et al., 2005
	Brown	46.2176	-89.4743	T		10.4016	2001	7		24h	24.4	Bastviken et al., 2004
	Hummingbird	46.244	-89.506	T		0.293501	2001	7		24h	22.3	Bastviken et al., 2004
	Hummingbird	46.244	-89.506	T		7.22172	2001	8		24h	23	Bastviken et al., 2004
	Tuesday	46.25	-89.498	T		5.04702	2001	8		24h	25.1	Bastviken et al., 2004
	Paul	46.251	-89.503	T		0.834059	2001	6		24h	16	Bastviken et al., 2004
	Paul	46.251	-89.503	T		3.98293	2001	7		24h	23	Bastviken et al., 2004
	Paul	46.251	-89.503	T		5.98926	2001	8		24h	28.2	Bastviken et al., 2004
	East Long	45.83	-88.678	T		0.806776	2001	6		24h	23	Bastviken et al., 2004
	East Long	45.83	-88.678	T		17.0663	2001	8		24h	22.7	Bastviken et al., 2004
	Ward	45.605	-92.32	T		96.7714	2001	8		24h	20.9	Bastviken et al., 2004
	Peter	46.251	-89.503	T		0.486032	2001	6		24h	26	Bastviken et al., 2004
	Peter	46.251	-89.503	T		8.35946	2001	7		24h		Bastviken et al., 2004
	Morris	44.111	-89.206	T		0.848742	2001	6		24h		Bastviken et al., 2004
	Morris	44.111	-89.206	T		67.2663	2001	8		24h	24.2	Bastviken et al., 2004
	Crampton	46.207	-89.471	T		0.125204	2001	6		24h	20	Bastviken et al., 2004
	Crampton	46.207	-89.471	T		1.79368	2001	8		24h	26.8	Bastviken et al., 2004
	Roach	45.96	-89.62	T		0.126552	2001	7		24h	23	Bastviken et al., 2004
	Roach	45.96	-89.62	T		0.747668	2001	8		24h	22.6	Bastviken et al., 2004
	Tereza	-18.961	-57.441	TR		1.0114	2008	9		24h	24	Bastviken et al., 2010
	Belem	-18.9906	-57.4944	TR		5.89892	2008	9		24h	26	Bastviken et al., 2010
	N7a	-18.974	-56.646	TR		12.1787	2006	11		24h	34	Bastviken et al., 2010
	Presa	-18.997	-57.424	TR		11.9775	2008	9		24h	27	Bastviken et al., 2010
	L3	-19.031	-57.473	TR		20.0779	2006	12		24h	30	Bastviken et al., 2010
	N8a	-18.983	-56.66	TR		71.7375	2006	11		24h	29.5	Bastviken et al., 2010
	Lobo	-18.953	-57.625	TR		56.4305	2008	9		24h	24	Bastviken et al., 2010
	BB	-17.838	-57.393	TR		77.7418	2006	11		24h	31	Bastviken et al., 2010
	TR	-17.853	-57.482	TR		68.4712	2006	11		24h	31	Bastviken et al., 2010
	L2	-19.026	-57.543	TR		98.3267	2006	12		24h	30	Bastviken et al., 2010
	N19a	-19.004	-56.632	TR		203.6	2006	11		24h	30	Bastviken et al., 2010
	N6b	-18.967	-56.633	TR		175.598	2006	11		24h	27	Bastviken et al., 2010
	Bracinho	-19.007	-57.551	TR		222.058	2008	9		24h	26	Bastviken et al., 2010
	L1	-19.021	-57.548	TR		215.454	2006	12		24h	30	Bastviken et al., 2010
	N14	-18.995	-56.656	TR		324.626	2006	11		24h	29.5	Bastviken et al., 2010
	L4	-19.039	-57.369	TR		311.925	2006	12		24h	30	Bastviken et al., 2010
	Vortsjarv	57	26.8	T		33.456		Annual		Day only		Beaulieu et al., 2016
	Priest Pot	54.372	-2.991	T		122.889	1997	6		Day only	19.5	Casper et al., 2000
	Priest Pot	54.372	-2.991	T		45.0953	1997	6		Day only	16.8	Casper et al., 2000
	Priest Pot	54.372	-2.991	T		64.2287	1997	6		Day only	15.2	Casper et al., 2000
	Priest Pot	54.372	-2.991	T		86.7535	1997	6		Day only	14.7	Casper et al., 2000
	Priest Pot	54.372	-2.991	T		49.0137	1997	7		Day only	22	Casper et al., 2000
	Priest Pot	54.372	-2.991	T		134.851	1997	7		Day only	19.9	Casper et al., 2000
	Priest Pot	54.372	-2.991	T		119.177	1997	8		Day only	17.9	Casper et al., 2000
	Priest Pot	54.372	-2.991	T		91.5884	1997	8		Day only	21	Casper et al., 2000
	Priest Pot	54.372	-2.991	T		1007.11	1997	8		Day only	17.8	Casper et al., 2000
	Priest Pot	54.372	-2.991	T		102.152	1997	9		Day only	15.8	Casper et al., 2000
	Priest Pot	54.372	-2.991	T		83.3163	1997	9		Day only	16	Casper et al., 2000
	Priest Pot	54.372	-2.991	T		12.3508	1997	9		Day only	14	Casper et al., 2000
	Priest Pot	54.372	-2.991	T		26.5806	1997	10		Day only	13	Casper et al., 2000
	Priest Pot	54.372	-2.991	T		230.105	1997	10		Day only	13	Casper et al., 2000
	Harsha Lake	39.0228	-84.1499	T		105.12	2014	8		Day only	27.3	Beaulieu et al., 2016
	Grosse Fuchskuhle	53.167	13.033	T		31.2	1999-2000	4, 5, 6, 7, 8, 9, 10		24 hour		Casper et al., 2003
	Beaver Pond	55.55	-98.01	B		83.8	1994	5, 6, 7, 8, 9		Day only	18	Dove et al., 1999
	Mirante	-19.567	-57.017	TR		82	2004	Annual		Day only		Marani and Alvala, 2007
	Medalha	-19.567	-57.017	TR		148	2004	Annual		Day only		Marani and Alvala, 2007
	Onodaga	43.089	-76.208	T		94.636	1989	6, 7, 8, 9, 10		Day only		Matthews et al., 2005
	Onodaga	43.089	-76.208	T		93.032	1990	6, 7, 8, 9, 10		Day only		Matthews et al., 2005
	Onodaga	43.089	-76.208	T		101.052	1991	6, 7, 8, 9, 10		Day only		Matthews et al., 2005
	Onodaga	43.089	-76.208	T		40.1	1992	6, 7, 8, 9, 10		Day only		Matthews et al., 2005
	Onodaga	43.089	-76.208	T		12.03	1993	6, 7, 8, 9, 10		Day only		Matthews et al., 2005
	Onodaga	43.089	-76.208	T		24.06	1994	6, 7, 8, 9, 10		Day only		Matthews et al., 2005
	Onodaga	43.089	-76.208	T		16.04	1995	6, 7, 8, 9, 10		Day only		Matthews et al., 2005
	Onodaga	43.089	-76.208	T		4.01	1996	6, 7, 8, 9, 10		Day only		Matthews et al., 2005
	Onodaga	43.089	-76.208	T		5.2932	1997	6, 7, 8, 9, 10		Day only		Matthews et al., 2005
	Onodaga	43.089	-76.208	T		10.5864	1998	6, 7, 8, 9, 10		Day only		Matthews et al., 2005
	Onodaga	43.089	-76.208	T		16.04	1999	6, 7, 8, 9, 10		Day only		Matthews et al., 2005
	Onodaga	43.089	-76.208	T		13.4736	2000	6, 7, 8, 9, 10		Day only		Matthews et al., 2005
	Onodaga	43.089	-76.208	T		23.258	2001	6, 7, 8, 9, 10		Day only		Matthews et al., 2005
	Onodaga	43.089	-76.208	T		1.604	2002	6, 7, 8, 9, 10		Day only		Matthews et al., 2005
	Onodaga	43.089	-76.208	T		4.01	2003	6, 7, 8, 9, 10		Day only		Matthews et al., 2005
	Onodaga	43.089	-76.208	T		4.812	2004	6, 7, 8, 9, 10		Day only		Matthews et al., 2005
	Upper Mystic	42.432	-71.148	T		10.392	2009-2010	Annual		Day only		Rõõm et al., 2014
	Gerzensee	46.83	7.547	T		195.367	2012	10		24 hour		Schilder et al., 2016
	Gerzensee	46.83	7.547	T		195.848	2012	11		24 hour		Schilder et al., 2016
	Gerzensee	46.83	7.547	T		16.842	2013	3		24 hour		Schilder et al., 2016
	Gerzensee	46.83	7.547	T		25.0224	2013	6		24 hour		Schilder et al., 2016
	Gerzensee	46.83	7.547	T		26.3056	2013	7		24 hour		Schilder et al., 2016
	Gerzensee	46.83	7.547	T		117.894	2013	9		24 hour		Schilder et al., 2016
	Kuivajärvi	61.833	24.267	T		20.304	2013	5, 6, 7, 8, 9, 10		Day only		Stepanenko et al., 2016
	Wintergreen	43.762	-73.566	T		336	1971-1972	Annual		24 hour		Strayer et al., 1978
	Lacamas	45.367	-122.25	T		106.46		Annual		24 hour		Walter Anthony et al 2016
	Kachess	45.367	-122.25	T		0.535		Annual		24 hour		Walter Anthony et al 2016
	Foster	44.4167	-122.668	T		93.645		Annual		24 hour		Walter Anthony et al 2016
	J.C. Boyle	42.133	-122.033	T		456.16		Annual		24 hour		Walter Anthony et al 2016
	pond Yichang	30.742	111.347	T		593.424	2013	7		24 hour	29.4	Xiao et al., 2014
	Lovojärvi	61.08	25.03	T		12.9924	2011	8, 9		Day only		Rinta et al., 2016
	Nimetön	61.23	25.19	T		4.01	2011	8, 9		Day only		Rinta et al., 2016
	Valkea-Kotinen	61.24	25.06	T		1.9248	2011	8, 9		Day only		Rinta et al., 2016
	Mekkojärvi	61.23	25.14	T		3.3684	2011	8, 9		Day only		Rinta et al., 2016
	Syrjänalunen	61.19	25.14	T		2.0852	2011	8, 9		Day only		Rinta et al., 2016
	Jyväsjärvi	62.24	25.77	T		1.9248	2011	8, 9		Day only		Rinta et al., 2016
	Erssjön	58.37	12.16	T		0	2010	8, 9		Day only		Rinta et al., 2016
	Skottenesjön	58.35	12.14	T		28.2304	2010	8, 9		Day only		Rinta et al., 2016
	Skärgölen	58.76	16.23	T		0.802	2010	8, 9		Day only		Rinta et al., 2016
	Lillsjön	58.66	16.14	T		0.3208	2010	8, 9		Day only		Rinta et al., 2016
	Grissjön	58.77	15.14	T		0.1604	2010	8, 9		Day only		Rinta et al., 2016
	Mårn	58.59	15.87	T		0	2010	8, 9		Day only		Rinta et al., 2016
	Kisasjön north	58.01	15.65	T		0.4812	2010	8, 9		Day only		Rinta et al., 2016
	Glimmingen	57.93	15.57	T		0	2010	8, 9		Day only		Rinta et al., 2016
	Hargsjön	58.27	15.24	T		27.4284	2010	8, 9		Day only		Rinta et al., 2016
	Illersjön	58.58	14.99	T		2.5664	2010	8, 9		Day only		Rinta et al., 2016
	Stora Vanstern	58.62	15.15	T		0	2010	8, 9		Day only		Rinta et al., 2016
	Holzsee	54.16	10.18	T		48.6012	2011	8, 9		Day only		Rinta et al., 2016
	Schöhsee	54.17	10.44	T		28.3908	2011	8, 9		Day only		Rinta et al., 2016
	Plusssee	54.18	10.44	T		72.6612	2011	8, 9		Day only		Rinta et al., 2016
	De Waay	51.93	5.15	T		11.5488	2011	8, 9		Day only		Rinta et al., 2016
	Hijkermeer	52.89	6.49	T		345.662	2011	8, 9		Day only		Rinta et al., 2016
	Gerzensee	46.83	7.55	T		109.232	2011	8, 9		Day only		Rinta et al., 2016
	Lauenensee	46.4	7.33	T		5.7744	2011	8, 9		Day only		Rinta et al., 2016
	Schwarzsee	46.67	7.28	T		0	2011	8, 9		Day only		Rinta et al., 2016
	Burgäschisee	47.17	7.67	T		42.0248	2011	8, 9		Day only		Rinta et al., 2016
	Rotsee	47.07	8.31	T		87.0972	2011	8, 9		Day only		Rinta et al., 2016
	Hinterburgsee	46.72	8.07	B		24.06	2011	8, 9		Day only		Rinta et al., 2016
	Seealpsee	47.27	9.4	T		0	2011	8, 9		Day only		Rinta et al., 2016
	Hasensee	47.61	8.83	T		147.568	2011	8, 9		Day only		Rinta et al., 2016
	Hüttwilersee	47.61	8.84	T		10.426	2011	8, 9		Day only		Rinta et al., 2016
	Nussbaumersee middle	47.62	8.82	T		191.197	2011	8, 9		Day only		Rinta et al., 2016
	Inkwilersee	47.2	7.66	T		244.289	2012	8		Day only		Rinta et al., 2016
	Lac de Derborence	46.28	7.22	T		8.02	2012	8		Day only		Rinta et al., 2016
	Lac de Retaud	46.36	7.2	T		728.056	2012	8		Day only		Rinta et al., 2016
	Husemersee	47.62	8.7	T		38.6564	2012	8		Day only		Rinta et al., 2016
	Türlersee	47.27	8.5	T		0.9624	2012	8		Day only		Rinta et al., 2016
	Lac Noir	46.33	7.08	T		52.13	2012	8		Day only		Rinta et al., 2016
	Lac de Bretaye	46.33	7.07	T		14.1152	2012	8		Day only		Rinta et al., 2016
	Lac des Chavonnes	46.33	7.09	T		0.6416	2012	8		Day only		Rinta et al., 2016
	Egelsee	47.4	8.36	T		58.3856	2012	8		Day only		Rinta et al., 2016
	Schwendisee	47.19	9.33	T		2.5664	2012	8		Day only		Rinta et al., 2016
	Lac d'Ai	46.36	7.01	T		172.751	2012	8		Day only		Rinta et al., 2016
	Seelisbergsee	46.96	8.57	T		6.0952	2012	8		Day only		Rinta et al., 2016
	Gantrischseeli	46.71	7.44	T		42.506	2012	8		Day only		Rinta et al., 2016
	Uebeschisee	46.73	7.57	T		50.6864	2012	8		Day only		Rinta et al., 2016
	Seebergsee	46.58	7.44	T		0	2012	8		Day only		Rinta et al., 2016
